# Supplementary material for: Genome-wide DNA methylation patterns associated with general psychopathology in children
Source: J Psychiatr Res. 2021 Aug;140:214–20. doi: 10.1016/j.jpsychires.2021.05.029 (PMC8578013; doi:10.1016/j.jpsychires.2021.05.029)
Supplement: Multimedia component 1 [file mmc1.xlsx]

## Sheet: Contents
Genome-wide DNA methylation patterns associated with general psychopathology in children
Rijlaarsdam et al.
SUPPLEMENTARY INFORMATION
Suppl Information 1: DNA methylation data
Suppl information 2.1: The structure of psychopathology at age 10 (N = 4,954) in the Generation R Study: Model fit statistics, loadings, and correlations of three different models
Suppl information 2.2: The structure of psychopathology at age 7 (N = 7,814) in ALSPAC: Model fit statistics, loadings, and correlations of three different models
SUPPLEMENTARY FIGURES
Suppl Figure 1: Three different models of psychopathology
Suppl Figure 2: Tissue expression for genes mapped to the top 10 CpGs driving the association with GPF, based on the Genotype-Tissue Expression (GTEx) data resource
SUPPLEMENTARY TABLES
Suppl Table 1: Associations between co-methylated modules and mental health
Suppl Table 2: Intercorrelations between the CpG sites in Module 1
Suppl Table 3: Functional characterization of module 1 (part 1)
Suppl Table 4: Functional characterization of module 1 (part 2)
Suppl Table 5: Functional characterization of module 1 (part 3)
Suppl Table 6: Functional characterization of module 1 (part 4)
Suppl Table 7: Intercorrelations between the CpG sites in Module 1 in ARIES
Suppl Table 8: Replication study: the association between module 1 CpGs and general psychopathology in Generation R and ARIES

## Sheet: Suppl Info 2.1
Suppl Information 2.1 The structure of psychopathology at age 10 (N = 4,954) in the Generation R Study: Model fit statistics, loadings, and correlations of three different models
	Correlated factors model (A)				Hierarchical model (B)					1-factor model (C )
Statistics, loadings, and correlations	Model fit	Externalizing	Internalizing		Model fit	General	Externalizing	Internalizing		Model fit	General
Statistics
Comparative fit index, robust	0.984				0.963					0.908
Root-mean-square error of approximation, robust	0.063				0.088					0.12
Standardized root mean square residual	0.023				0.03					0.048
Bayesian (BIC)	123498				178723					179824
Standardized factor loadings
Rule-breaking behavior		0.755				0.675	0.482				0.693
Aggressive behavior		0.889				0.794	0.292				0.803
Attention problems		0.641				0.685	0.085				0.694
Anxious/depressed			0.815			0.716		0.465			0.692
Withdrawn/depressed			0.683			0.598		0.266			0.597
Somatic complaints			0.499			0.464		0.197			0.466
Social problems						0.81					0.806
Thought problems						0.739					0.732
Other problems						0.697					0.704
Factor correlation			0.705			-0.491

## Sheet: Suppl Info 2.2
Suppl Information 2.2 The structure of psychopathology at age 7 (N = 7,814) in ALSPAC: Model fit statistics, loadings, and correlations of three different models
	Correlated factors model (A)				Hierarchical model (B)					1-factor model (C )
Statistics, loadings, and correlations	Model fit	Externalizing	Internalizing		Model fit	General	Externalizing	Internalizing		Model fit	General
Statistics
Comparative fit index	0.985				0.998					0.793
Root-mean-square error of approximation	0.038				0.019					0.139
Standardized Root Mean Square Residual	0.031				0.012					0.109
Standardized factor loadings
Attention deficit hyperactivity disorder		0.781				0.589	0.466				0.731
Conduct disorder		0.588				0.42	0.396				0.537
Oppositional defiant disorder		0.753				0.477	0.663				0.682
Major depressive disorder			0.664			0.486		0.383			0.521
Generalized anxiety disorder			0.673			0.337		0.743			0.464
Separation anxiety			0.62			0.434		0.396			0.484
Social phobia			0.475			0.271		0.385			0.353
Factor correlation			0.432

## Sheet: Suppl Fig 1
Suppl Figure 1 Three different models of psychopathology
Model A: Correlated factors						Model B: Hierarchical model
Model C: One factor model

## Sheet: Suppl Table 1
Suppl Table 1. Associations between co-methylated modules and mental health
	Hierarchical model												Correlated two-factors model
	General psychopathology factor				Internalizing factor				Externalizing factor				Internalizing factor				Externalizing factor
Module	P-value	b	se		P-value	b	se		P-value	b	se		P-value	b	se		P-value	b	se
1	0.000233467	0.00473135	0.0012745		0.0262124	0.00291576	0.0013069		0.343037	-0.00124393	0.00131041		0.615734	0.000669176	0.00133227		0.62646	0.000643264	0.00132066
2	0.000694511	0.00337938	0.000988838		0.210728	0.00127308	0.00101561		0.673629	-0.000427828	0.00101508		0.93518	8.39351e-05	0.00103142		0.570511	0.000580255	0.00102202
3	0.00626067	0.00541473	0.00197053		0.188778	0.00265071	0.00201365		0.834839	-0.000420038	0.00201331		0.25208	0.00234218	0.00204216		0.0777562	0.00357173	0.00201993
4	0.0338849	0.00474467	0.0022291		0.680166	0.000938086	0.00227399		0.924349	0.000215628	0.00226943		0.808213	-0.000559938	0.00230533		0.469806	-0.00165233	0.00228392
5	0.038158	-0.00460139	0.00221241		0.113573	-0.00356788	0.00225005		0.854323	0.000413704	0.00225181		0.630963	-0.00109944	0.00228703		0.39413	-0.00193274	0.00226571
6	0.0469741	0.00216114	0.00108464		0.0988863	0.00182326	0.00110234		0.160819	-0.00154661	0.00110092		0.531457	0.000701801	0.00112053		0.23355	0.00132349	0.00110937
7	0.0583803	-0.00423653	0.002232		0.403719	-0.00189987	0.00227297		0.279794	0.002453	0.00226668		0.548603	0.00138376	0.00230493		0.884103	-0.000333399	0.00228574
8	0.0620579	-0.00376685	0.00201334		0.131513	-0.00309203	0.00204614		0.109819	0.0032705	0.00204094		0.0609164	-0.0038918	0.00207096		0.717505	-0.000746273	0.00206129
9	0.0684259	-0.00295661	0.00161832		0.207462	-0.00207781	0.00164573		0.138031	0.00243842	0.00164089		0.835464	-0.000347348	0.00167131		0.261027	0.00186189	0.00165427
10	0.0847982	-0.00329586	0.00190772		0.230402	-0.00232959	0.00193956		0.17571	0.00262378	0.00193437		0.831351	0.000419675	0.00196935		0.749787	0.000622953	0.00195202
11	0.09033	0.00373771	0.00220173		0.530036	-0.00140844	0.00224103		0.597187	0.00118274	0.0022364		0.835332	-0.000472693	0.00227257		0.950204	-0.000140777	0.00225284
12	0.102196	-0.00342695	0.00209225		0.568349	-0.00121568	0.00212926		0.336957	0.0020409	0.00212304		0.23472	-0.00256507	0.00215549		0.698676	-0.00082896	0.00213993
13	0.109695	-0.00337229	0.00210372		0.0806915	-0.00373588	0.00213361		0.107328	0.00343758	0.00213009		0.590249	-0.00116938	0.00216996		0.94209	0.000156406	0.00215175
14	0.123824	-0.00227573	0.00147577		0.30083	-0.00155391	0.00149998		0.197606	0.00193005	0.00149561		0.139141	-0.00225004	0.0015184		0.944967	-0.000104235	0.00150912
15	0.147087	-0.0019903	0.00137015		0.864016	-0.000238879	0.00139393		0.784009	0.000381458	0.00139078		0.9624	6.66518e-05	0.001413		0.448696	0.0010614	0.00139969
16	0.169456	0.000534427	0.000388292		0.838102	8.0742e-05	0.000394922		0.841764	7.87175e-05	0.000394054		0.143269	-0.000585571	0.000399297		0.0793901	-0.000695272	0.000395363
17	0.180979	0.00185514	0.00138443		0.241743	0.00164786	0.00140564		0.343897	-0.00132978	0.00140335		0.347003	0.00134224	0.00142566		0.109669	0.00226098	0.00141035
18	0.201184	-0.0019052	0.00148818		0.418052	-0.00122565	0.001512		0.181303	0.00201737	0.00150661		0.407769	-0.00127	0.00153258		0.689598	-0.00060758	0.00152017
19	0.214005	-0.00182761	0.0014685		0.859636	0.000264178	0.00149298		0.837121	-0.000306435	0.00148967		0.679287	-0.000626012	0.0015131		0.359623	-0.00137444	0.00149867
20	0.233784	-0.000312844	0.000262364		0.932153	2.27199e-05	0.000266703		0.724087	9.39901e-05	0.000266078		0.659255	0.000119265	0.000270282		0.533601	-0.000166887	0.000267859
21	0.248651	0.00238448	0.00206402		0.218254	-0.00258217	0.00209412		0.612474	0.00106085	0.00209269		0.631654	0.00101996	0.002126		0.720333	0.000755098	0.0021077
22	0.2631	-0.00103752	0.000925844		0.119818	-0.00146247	0.00093823		0.0431866	0.00189484	0.000934277		0.264995	-0.00106303	0.000952389		0.191896	-0.00123333	0.000943547
23	0.282258	-0.00144752	0.00134445		0.637903	0.000643314	0.00136591		0.839992	-0.000275407	0.0013632		0.265227	-0.00154274	0.00138284		0.195005	-0.00177833	0.00137004
24	0.317541	0.00214055	0.00213899		0.892814	-0.000293012	0.00217324		0.31915	-0.00216028	0.0021659		0.49425	-0.00150634	0.0022017		0.714218	-0.000800088	0.00218336
25	0.323954	0.000881636	0.000892759		0.32299	0.000896473	0.000905975		0.68799	-0.000363637	0.000904872		0.356267	-0.000848246	0.000918479		0.808848	-0.000220603	0.000911332
26	0.339299	-0.00214142	0.00223844		0.0869244	-0.00388838	0.00226606		0.18068	0.0030361	0.00226418		0.220518	-0.00282328	0.00230095		0.397365	-0.00193422	0.00228303
27	0.373364	-0.000656807	0.00073703		0.212987	-0.000932067	0.000747259		0.547276	0.00044976	0.000746686		0.530679	0.000475969	0.000758518		0.561727	0.000436691	0.000751946
28	0.418414	-0.0018072	0.00223116		0.982546	4.96036e-05	0.00226599		0.912196	0.000249468	0.00226097		0.256828	0.00260406	0.00229335		0.385829	0.0019748	0.00227479
29	0.432874	-0.000579244	0.000737845		0.974293	2.41611e-05	0.000749327		0.902332	9.18065e-05	0.000747665		0.735205	0.000257026	0.00075945		0.80448	0.000186494	0.000752867
30	0.465557	-0.0010571	0.00144728		0.965076	-6.43879e-05	0.00146965		0.96378	6.66317e-05	0.00146641		0.55849	-0.000871955	0.00148909		0.145373	-0.00214873	0.00147292
31	0.482939	-0.000621879	0.000885595		0.839039	0.000182763	0.0008992		0.888571	-0.000125793	0.000897244		0.894157	0.000121346	0.000911498		0.371554	-0.000807488	0.000902686
32	0.48492	-0.00157261	0.00224968		0.485933	-0.00159221	0.002283		0.404003	-0.00190242	0.00227739		0.786876	-0.000626394	0.00231531		0.745269	-0.000746107	0.00229501
33	0.50156	-0.000404383	0.0006012		0.181978	-0.000814357	0.000609123		0.586775	0.000331192	0.000608875		0.512075	0.00040581	0.000618445		0.422381	0.000492206	0.000612887
34	0.504126	-0.000793383	0.00118664		0.762088	-0.00036496	0.00120473		0.80697	-0.000293912	0.00120213		0.267129	-0.00135509	0.00121949		0.358152	-0.00111255	0.00120941
35	0.510252	-0.00145686	0.00221066		0.223133	-0.00273363	0.00224055		0.269953	0.00247038	0.00223634		0.650022	0.00103283	0.00227464		0.819068	-0.000516192	0.0022552
36	0.522394	0.00072648	0.00113476		0.185372	0.00152519	0.0011497		0.364466	-0.00104267	0.00114846		0.494779	0.000797589	0.0011672		0.758224	0.000356539	0.00115753
37	0.524763	-0.00122129	0.00191858		0.70044	0.000749811	0.0019476		0.263736	0.00217191	0.00194072		0.196248	0.00255068	0.00197055		0.496821	0.00133041	0.0019562
38	0.543479	0.00139948	0.00230154		0.462978	-0.00171548	0.00233514		0.359213	0.00213789	0.00232915		0.738664	0.000790629	0.00236824		0.957817	0.000124261	0.00234787
39	0.591794	-0.00117021	0.00218057		0.797227	0.000569086	0.00221346		0.746665	-0.000713904	0.00220848		0.470147	-0.00162106	0.00224243		0.679359	-0.000919826	0.00222379
40	0.620642	-0.000699662	0.00141257		0.954195	-8.24128e-05	0.0014339		0.601453	0.000747628	0.00143028		0.380944	-0.00127366	0.00145213		0.209262	-0.00180842	0.00143804
41	0.652554	-0.000511405	0.00113508		0.273423	-0.00126172	0.0011505		0.124744	0.00176344	0.00114637		0.100157	-0.00191816	0.00116409		0.0605582	-0.00216936	0.00115278
42	0.657672	0.000995659	0.00224526		0.107271	0.00366705	0.00227191		0.560786	-0.00132327	0.0022731		0.154374	0.00328818	0.00230449		0.579705	0.00126876	0.00228913
43	0.66308	-0.000574527	0.00131779		0.17994	-0.00179279	0.0013347		0.803913	0.000331567	0.00133456		0.456562	-0.00100974	0.00135496		0.825185	-0.00029704	0.00134395
44	0.670479	0.000643197	0.00151058		0.943542	0.000108652	0.00153328		0.929064	0.000136279	0.0015299		0.726646	-0.000543627	0.00155398		0.625215	-0.000752908	0.0015402
45	0.678793	0.000917703	0.00221451		0.503515	0.00150419	0.00224655		0.522876	0.00143349	0.00224171		0.822691	-0.000510859	0.00227831		0.520917	0.00145035	0.00225743
46	0.678896	-0.00091996	0.00222072		0.451414	-0.00169789	0.00225252		0.682222	0.000921322	0.00224865		0.865156	0.000388224	0.00228475		0.278021	0.00245662	0.00226166
47	0.713556	0.000812106	0.00221079		0.761747	-0.000680694	0.00224365		0.296531	0.00233712	0.00223601		0.38775	0.00196482	0.00227247		0.206491	0.00284722	0.00225031
48	0.722695	0.000787823	0.00221859		0.766789	-0.000668198	0.00225155		0.415128	-0.00183132	0.00224503		0.930042	-0.000200506	0.0022825		0.768211	0.000667187	0.00226235
49	0.7307	-0.000129467	0.00037589		0.420055	0.000307687	0.000381211		0.955172	-2.14117e-05	0.00038067		0.564934	-0.000222657	0.000386563		0.868057	-6.37208e-05	0.000383328
50	0.745408	0.000737576	0.00227004		0.168312	0.00317231	0.00229867		0.729386	-0.000795703	0.00229854		0.191735	-0.00304747	0.00233058		0.143644	-0.00338302	0.00230902
51	0.747305	-0.000725455	0.0022501		0.289253	-0.00242	0.00228061		0.098807	0.00375742	0.00227119		0.107359	-0.00372377	0.00230763		0.46597	-0.0016734	0.00229319
52	0.773067	0.000634491	0.00219887		0.827897	0.00048544	0.00223153		0.654288	-0.000997646	0.0022262		0.74794	0.000727339	0.00226183		0.692174	-0.000888216	0.00224193
53	0.775279	0.000594253	0.00208025		0.35935	-0.00193538	0.00210912		0.15789	0.00297318	0.00210154		0.715029	0.000781773	0.00213974		0.532173	0.0013257	0.00212039
54	0.787469	0.000366417	0.00135824		0.301343	0.00142467	0.00137669		0.835848	0.000285166	0.00137537		0.351793	-0.00130114	0.00139582		0.829216	0.000298946	0.00138501
55	0.796446	0.000554402	0.00214788		0.719881	-0.00078215	0.00217952		0.732509	0.000743812	0.00217476		0.363356	-0.00200872	0.00220741		0.209701	-0.00274656	0.00218616
56	0.806767	0.000518748	0.00211945		0.56084	-0.00125151	0.00215012		0.681511	0.000881271	0.00214582		0.611228	-0.00110882	0.00217967		0.843587	-0.00042669	0.00216121
57	0.814594	-0.000195279	0.000832202		0.159363	-0.0011878	0.000842562		0.183119	0.00112132	0.000840919		0.171531	-0.00116994	0.000854175		0.518232	-0.000548472	0.000848205
58	0.81777	0.000332579	0.00144248		0.722826	-0.000519509	0.00146371		0.779322	0.000409522	0.00146057		0.641089	-0.000692092	0.00148352		0.632538	-0.000703677	0.00147055
59	0.827565	-0.000111433	0.000511243		0.535217	-0.000321835	0.000518603		0.705015	0.000196082	0.000517612		0.644782	0.000242579	0.00052579		0.440576	0.000402161	0.000520958
60	0.845257	0.000267188	0.00136812		0.331381	-0.00134869	0.00138686		0.452358	0.00104138	0.00138444		0.623161	-0.000691874	0.00140698		0.889786	0.000193441	0.00139507
61	0.869937	0.000292265	0.00178384		0.573281	-0.00102004	0.00180962		0.85475	-0.000330862	0.00180626		0.329342	-0.00179	0.00183291		0.725042	-0.000640133	0.00181873
62	0.924734	8.11453e-05	0.000858408		0.318132	0.000869653	0.00087008		0.553726	-0.000514936	0.000868842		0.866222	0.00014884	0.000882987		0.302074	-0.000903277	0.000874181
63	0.978566	4.42967e-05	0.00164777		0.847345	-0.000322093	0.0016721		0.925991	-0.000155079	0.00166848		0.318224	-0.0016918	0.00169296		0.33602	-0.00161652	0.00167832
64	0.99801	2.99931e-06	0.0012017		0.197072	0.00157244	0.00121705		0.717441	-0.000440573	0.00121662		0.272267	-0.00135694	0.00123434		0.974961	-3.84829e-05	0.00122535

## Sheet: Suppl Table 2
Suppl Table 2. Intercorrelations between the CpG sites in Module 1
	cg00039505	cg00156964	cg00188298	cg00210204	cg00319449	cg00349943	cg00375448	cg00439267	cg00563892	cg00713953	cg00736283	cg00998813	cg01013566	cg01197891	cg01763636	cg01769344	cg01877301	cg02084325	cg02115904	cg02392575	cg02524277	cg02635607	cg02673436	cg02694676	cg02768875	cg02921697	cg02980033	cg03012115	cg03168249	cg03511638	cg03529744	cg03925157	cg03954861	cg04160753	cg04275194	cg04530460	cg04626451	cg04677326	cg04722977	cg04748673	cg04822973	cg04995826	cg05020252	cg05179805	cg05228244	cg05516012	cg05662782	cg05748691	cg05951573
cg00039505		0.39499	0.459091	0.517038	0.399747	0.330918	0.308657	0.435269	0.464883	0.453623	0.525748	0.460072	0.438955	0.453349	0.467958	0.438277	0.363518	0.374458	0.476003	0.487335	0.339882	0.360147	0.361273	0.405712	0.465147	0.484825	0.416345	0.497327	0.455789	0.501615	0.505009	0.51056	0.314649	0.393123	0.425032	0.451947	0.468854	0.366452	0.474233	0.375168	0.454249	0.525406	0.287629	0.494037	0.416957	0.284841	0.251819	0.349137	0.463961
cg00156964	0.39499		0.458986	0.624529	0.414937	0.331255	0.362332	0.421464	0.565338	0.345586	0.501928	0.484217	0.527452	0.482186	0.530289	0.384401	0.408084	0.499102	0.417221	0.647491	0.417257	0.495746	0.413786	0.52332	0.504289	0.421303	0.422526	0.509312	0.463197	0.552901	0.555336	0.486443	0.39749	0.558679	0.37466	0.459692	0.604468	0.352903	0.617519	0.401377	0.442079	0.565896	0.34284	0.47775	0.388792	0.403325	0.43209	0.45996	0.445047
cg00188298	0.459091	0.458986		0.60803	0.448522	0.442327	0.449603	0.508907	0.636728	0.41169	0.56882	0.567256	0.56153	0.528134	0.487623	0.408799	0.429987	0.46057	0.520614	0.536009	0.456155	0.454284	0.464007	0.482474	0.43267	0.515538	0.475834	0.536331	0.555486	0.61337	0.550757	0.615981	0.445558	0.500717	0.51647	0.496039	0.494655	0.382979	0.480543	0.487224	0.500335	0.523274	0.407718	0.48611	0.461639	0.428022	0.420015	0.425001	0.437331
cg00210204	0.517038	0.624529	0.60803		0.47243	0.386053	0.454059	0.547164	0.641102	0.423881	0.602505	0.65481	0.58499	0.508965	0.565136	0.487684	0.416366	0.525644	0.479831	0.65224	0.411361	0.515945	0.44608	0.579321	0.538885	0.532829	0.512707	0.599012	0.529877	0.673956	0.632781	0.610691	0.403233	0.592572	0.505892	0.569375	0.66025	0.431058	0.602709	0.518573	0.508255	0.630123	0.360977	0.554921	0.467887	0.47537	0.479594	0.5212	0.461901
cg00319449	0.399747	0.414937	0.448522	0.47243		0.386136	0.413904	0.487474	0.53732	0.414621	0.540995	0.446905	0.441763	0.465825	0.538365	0.459409	0.323475	0.360458	0.404307	0.556602	0.471323	0.440199	0.430974	0.45972	0.349674	0.458495	0.364413	0.435325	0.485206	0.505782	0.481294	0.499047	0.364323	0.495399	0.40169	0.442672	0.50259	0.366037	0.540711	0.425298	0.481602	0.552889	0.341789	0.519572	0.51945	0.485751	0.37892	0.414069	0.436544
cg00349943	0.330918	0.331255	0.442327	0.386053	0.386136		0.30161	0.364091	0.403129	0.397786	0.407001	0.323335	0.402716	0.411893	0.330699	0.370177	0.24832	0.324137	0.398756	0.459896	0.323962	0.401995	0.283399	0.374802	0.367982	0.361154	0.288	0.308508	0.413014	0.444654	0.406055	0.426927	0.3149	0.484627	0.345539	0.311356	0.405486	0.312055	0.455955	0.330183	0.339729	0.463664	0.348496	0.380368	0.378057	0.301643	0.320438	0.39918	0.293465
cg00375448	0.308657	0.362332	0.449603	0.454059	0.413904	0.30161		0.396538	0.479694	0.351688	0.433473	0.397095	0.446319	0.41432	0.414204	0.361346	0.357029	0.298036	0.416982	0.459608	0.313595	0.403408	0.381097	0.380206	0.298826	0.321605	0.40211	0.395038	0.400237	0.401671	0.463208	0.423201	0.369531	0.443623	0.401162	0.443247	0.429506	0.270242	0.433047	0.367204	0.323665	0.413769	0.349529	0.458151	0.379844	0.409559	0.27762	0.36178	0.299169
cg00439267	0.435269	0.421464	0.508907	0.547164	0.487474	0.364091	0.396538		0.577619	0.456832	0.566703	0.514443	0.565502	0.474008	0.52319	0.492758	0.400518	0.363551	0.411017	0.541111	0.365054	0.39534	0.476017	0.490111	0.390289	0.44362	0.405743	0.473633	0.476172	0.589742	0.471019	0.524613	0.332684	0.462147	0.470583	0.460957	0.442602	0.406002	0.512262	0.430593	0.490293	0.546557	0.363777	0.48086	0.540815	0.464591	0.37543	0.432154	0.475193
cg00563892	0.464883	0.565338	0.636728	0.641102	0.53732	0.403129	0.479694	0.577619		0.482613	0.619179	0.575411	0.630259	0.602492	0.601694	0.534899	0.44126	0.462563	0.50255	0.628741	0.464527	0.50396	0.534433	0.582623	0.504386	0.497932	0.531393	0.581182	0.560223	0.663752	0.593271	0.622178	0.438354	0.586557	0.516488	0.586199	0.550814	0.45721	0.573281	0.532754	0.478519	0.617566	0.473754	0.560872	0.571725	0.498867	0.478459	0.520116	0.556842
cg00713953	0.453623	0.345586	0.41169	0.423881	0.414621	0.397786	0.351688	0.456832	0.482613		0.538492	0.479818	0.462072	0.504594	0.373317	0.437035	0.348878	0.3932	0.375011	0.495609	0.33956	0.404762	0.365288	0.398649	0.380356	0.481401	0.331825	0.381931	0.470553	0.519842	0.455566	0.492637	0.344161	0.446492	0.464595	0.427947	0.44781	0.46602	0.507608	0.354485	0.400885	0.508192	0.351801	0.428469	0.435166	0.342297	0.280917	0.400799	0.380902
cg00736283	0.525748	0.501928	0.56882	0.602505	0.540995	0.407001	0.433473	0.566703	0.619179	0.538492		0.542537	0.59217	0.546141	0.539203	0.50988	0.445827	0.417838	0.441211	0.65952	0.394534	0.48031	0.462687	0.50553	0.459227	0.511379	0.51376	0.545766	0.565775	0.655106	0.564273	0.580966	0.389037	0.568847	0.488357	0.532773	0.587316	0.53723	0.646114	0.503701	0.492825	0.615884	0.368584	0.555365	0.558018	0.458613	0.390241	0.490495	0.55952
cg00998813	0.460072	0.484217	0.567256	0.65481	0.446905	0.323335	0.397095	0.514443	0.575411	0.479818	0.542537		0.582808	0.514406	0.503831	0.446169	0.382037	0.473543	0.464241	0.551982	0.406692	0.456682	0.504332	0.529896	0.48639	0.533446	0.465096	0.548107	0.544109	0.624409	0.585505	0.61338	0.378781	0.512341	0.516483	0.533538	0.526349	0.482086	0.531268	0.449123	0.560443	0.541964	0.390876	0.480756	0.475526	0.401578	0.420703	0.46087	0.488954
cg01013566	0.438955	0.527452	0.56153	0.58499	0.441763	0.402716	0.446319	0.565502	0.630259	0.462072	0.59217	0.582808		0.494446	0.49387	0.446712	0.455782	0.393068	0.431036	0.60226	0.431785	0.441678	0.463899	0.583569	0.399071	0.460094	0.478859	0.512895	0.493446	0.633302	0.567738	0.544424	0.396536	0.577488	0.508022	0.573118	0.499103	0.494356	0.600351	0.489141	0.49305	0.56098	0.436941	0.486195	0.515685	0.459753	0.40304	0.458745	0.4705
cg01197891	0.453349	0.482186	0.528134	0.508965	0.465825	0.411893	0.41432	0.474008	0.602492	0.504594	0.546141	0.514406	0.494446		0.483588	0.467029	0.379476	0.406802	0.495775	0.526594	0.411936	0.491575	0.504721	0.419994	0.421187	0.451993	0.384562	0.499861	0.558032	0.575622	0.565481	0.573249	0.356197	0.479436	0.484976	0.500332	0.465391	0.425833	0.535894	0.461649	0.395898	0.51721	0.357428	0.531717	0.488243	0.448431	0.396117	0.459311	0.469355
cg01763636	0.467958	0.530289	0.487623	0.565136	0.538365	0.330699	0.414204	0.52319	0.601694	0.373317	0.539203	0.503831	0.49387	0.483588		0.435802	0.476912	0.365679	0.400446	0.585026	0.413031	0.500615	0.474075	0.494952	0.421405	0.464878	0.437444	0.458287	0.485017	0.556811	0.526612	0.558531	0.344473	0.481743	0.438515	0.492762	0.492966	0.351048	0.53712	0.449361	0.460097	0.541239	0.390823	0.546828	0.511003	0.492144	0.403578	0.482095	0.467567
cg01769344	0.438277	0.384401	0.408799	0.487684	0.459409	0.370177	0.361346	0.492758	0.534899	0.437035	0.50988	0.446169	0.446712	0.467029	0.435802		0.318535	0.374393	0.438276	0.540078	0.40063	0.338863	0.388068	0.417786	0.427341	0.436228	0.422177	0.450915	0.449486	0.49507	0.467316	0.446725	0.312358	0.48443	0.403976	0.407268	0.445407	0.377775	0.490145	0.403215	0.417898	0.526408	0.386147	0.475181	0.497543	0.384399	0.341697	0.402972	0.470625
cg01877301	0.363518	0.408084	0.429987	0.416366	0.323475	0.24832	0.357029	0.400518	0.44126	0.348878	0.445827	0.382037	0.455782	0.379476	0.476912	0.318535		0.291946	0.362147	0.444493	0.373689	0.333886	0.347985	0.360859	0.33078	0.360116	0.415278	0.357442	0.364719	0.433464	0.428121	0.363161	0.306342	0.363141	0.358348	0.408147	0.372636	0.310326	0.435049	0.342266	0.375965	0.379519	0.30523	0.339396	0.40746	0.384439	0.299481	0.398882	0.335145
cg02084325	0.374458	0.499102	0.46057	0.525644	0.360458	0.324137	0.298036	0.363551	0.462563	0.3932	0.417838	0.473543	0.393068	0.406802	0.365679	0.374393	0.291946		0.391593	0.443646	0.349726	0.365409	0.352967	0.362548	0.42241	0.405497	0.355343	0.433125	0.385374	0.474645	0.43052	0.428058	0.308151	0.378385	0.36234	0.423543	0.430836	0.345993	0.398216	0.382025	0.46571	0.52073	0.235829	0.375684	0.329756	0.286579	0.335109	0.373045	0.422394
cg02115904	0.476003	0.417221	0.520614	0.479831	0.404307	0.398756	0.416982	0.411017	0.50255	0.375011	0.441211	0.464241	0.431036	0.495775	0.400446	0.438276	0.362147	0.391593		0.438559	0.434227	0.469734	0.429534	0.44101	0.435758	0.41471	0.449347	0.431152	0.454048	0.517416	0.490566	0.521817	0.382853	0.407167	0.414161	0.445124	0.435203	0.285741	0.447659	0.321561	0.431388	0.488717	0.296692	0.436871	0.412314	0.367978	0.30826	0.393588	0.374275
cg02392575	0.487335	0.647491	0.536009	0.65224	0.556602	0.459896	0.459608	0.541111	0.628741	0.495609	0.65952	0.551982	0.60226	0.526594	0.585026	0.540078	0.444493	0.443646	0.438559		0.451732	0.495205	0.447128	0.61054	0.515142	0.536718	0.395075	0.553983	0.540008	0.637673	0.629028	0.562976	0.454137	0.656046	0.496089	0.533969	0.703868	0.439581	0.691914	0.486459	0.492068	0.661843	0.42553	0.608541	0.51826	0.459863	0.454022	0.514253	0.495441
cg02524277	0.339882	0.417257	0.456155	0.411361	0.471323	0.323962	0.313595	0.365054	0.464527	0.33956	0.394534	0.406692	0.431785	0.411936	0.413031	0.40063	0.373689	0.349726	0.434227	0.451732		0.369638	0.379525	0.438446	0.408611	0.342453	0.359663	0.39303	0.427842	0.433596	0.42282	0.366744	0.324509	0.411856	0.38997	0.326024	0.439176	0.276841	0.413428	0.334847	0.367965	0.42547	0.298711	0.396018	0.381468	0.387557	0.391659	0.400512	0.358464
cg02635607	0.360147	0.495746	0.454284	0.515945	0.440199	0.401995	0.403408	0.39534	0.50396	0.404762	0.48031	0.456682	0.441678	0.491575	0.500615	0.338863	0.333886	0.365409	0.469734	0.495205	0.369638		0.467707	0.438409	0.428034	0.369773	0.33705	0.474514	0.462628	0.519679	0.515885	0.537149	0.376802	0.460238	0.389596	0.464131	0.446335	0.306134	0.483423	0.37205	0.377654	0.504869	0.376731	0.493829	0.450368	0.411098	0.348475	0.456499	0.383311
cg02673436	0.361273	0.413786	0.464007	0.44608	0.430974	0.283399	0.381097	0.476017	0.534433	0.365288	0.462687	0.504332	0.463899	0.504721	0.474075	0.388068	0.347985	0.352967	0.429534	0.447128	0.379525	0.467707		0.490757	0.407882	0.412069	0.413641	0.432516	0.481191	0.499605	0.480445	0.477836	0.294711	0.422908	0.397831	0.427872	0.412577	0.412674	0.460028	0.400397	0.393803	0.444349	0.32724	0.379153	0.445936	0.402312	0.323379	0.387868	0.440704
cg02694676	0.405712	0.52332	0.482474	0.579321	0.45972	0.374802	0.380206	0.490111	0.582623	0.398649	0.50553	0.529896	0.583569	0.419994	0.494952	0.417786	0.360859	0.362548	0.44101	0.61054	0.438446	0.438409	0.490757		0.503287	0.399654	0.425705	0.496704	0.493585	0.594664	0.528152	0.50224	0.385917	0.556758	0.432968	0.510664	0.532924	0.376322	0.570175	0.407998	0.460118	0.534003	0.369084	0.472111	0.45086	0.440502	0.446799	0.530017	0.388093
cg02768875	0.465147	0.504289	0.43267	0.538885	0.349674	0.367982	0.298826	0.390289	0.504386	0.380356	0.459227	0.48639	0.399071	0.421187	0.421405	0.427341	0.33078	0.42241	0.435758	0.515142	0.408611	0.428034	0.407882	0.503287		0.4457	0.420543	0.431738	0.466607	0.53461	0.465662	0.484448	0.366133	0.479503	0.387309	0.435581	0.52591	0.314483	0.49091	0.364095	0.379196	0.496777	0.317486	0.43113	0.342731	0.306466	0.391373	0.38909	0.399971
cg02921697	0.484825	0.421303	0.515538	0.532829	0.458495	0.361154	0.321605	0.44362	0.497932	0.481401	0.511379	0.533446	0.460094	0.451993	0.464878	0.436228	0.360116	0.405497	0.41471	0.536718	0.342453	0.369773	0.412069	0.399654	0.4457		0.413103	0.457001	0.488113	0.567776	0.49699	0.519573	0.309935	0.423024	0.445515	0.453646	0.461829	0.450046	0.452143	0.440034	0.510331	0.521541	0.322522	0.421788	0.431054	0.330579	0.329422	0.389218	0.448931
cg02980033	0.416345	0.422526	0.475834	0.512707	0.364413	0.288	0.40211	0.405743	0.531393	0.331825	0.51376	0.465096	0.478859	0.384562	0.437444	0.422177	0.415278	0.355343	0.449347	0.395075	0.359663	0.33705	0.413641	0.425705	0.420543	0.413103		0.428275	0.410496	0.489522	0.390143	0.41453	0.283125	0.345981	0.367678	0.405657	0.377809	0.390086	0.439388	0.390321	0.434882	0.430686	0.292979	0.34377	0.367661	0.331655	0.289415	0.394527	0.43857
cg03012115	0.497327	0.509312	0.536331	0.599012	0.435325	0.308508	0.395038	0.473633	0.581182	0.381931	0.545766	0.548107	0.512895	0.499861	0.458287	0.450915	0.357442	0.433125	0.431152	0.553983	0.39303	0.474514	0.432516	0.496704	0.431738	0.457001	0.428275		0.48236	0.564864	0.538777	0.601477	0.384016	0.488275	0.456045	0.481259	0.515702	0.411977	0.510643	0.444045	0.431043	0.551944	0.380955	0.483358	0.450685	0.374328	0.381511	0.455423	0.457893
cg03168249	0.455789	0.463197	0.555486	0.529877	0.485206	0.413014	0.400237	0.476172	0.560223	0.470553	0.565775	0.544109	0.493446	0.558032	0.485017	0.449486	0.364719	0.385374	0.454048	0.540008	0.427842	0.462628	0.481191	0.493585	0.466607	0.488113	0.410496	0.48236		0.571946	0.538143	0.553559	0.345538	0.485741	0.449831	0.449863	0.488562	0.421242	0.556359	0.426052	0.464781	0.545729	0.336166	0.459821	0.486719	0.386344	0.357565	0.466481	0.490706
cg03511638	0.501615	0.552901	0.61337	0.673956	0.505782	0.444654	0.401671	0.589742	0.663752	0.519842	0.655106	0.624409	0.633302	0.575622	0.556811	0.49507	0.433464	0.474645	0.517416	0.637673	0.433596	0.519679	0.499605	0.594664	0.53461	0.567776	0.489522	0.564864	0.571946		0.607783	0.642373	0.424997	0.582075	0.48758	0.573083	0.61727	0.515815	0.610866	0.493798	0.531886	0.647377	0.409591	0.545442	0.572417	0.459101	0.480967	0.50236	0.515563
cg03529744	0.505009	0.555336	0.550757	0.632781	0.481294	0.406055	0.463208	0.471019	0.593271	0.455566	0.564273	0.585505	0.567738	0.565481	0.526612	0.467316	0.428121	0.43052	0.490566	0.629028	0.42282	0.515885	0.480445	0.528152	0.465662	0.49699	0.390143	0.538777	0.538143	0.607783		0.626887	0.410683	0.580517	0.525585	0.488807	0.588521	0.393415	0.584198	0.480651	0.491388	0.605728	0.416084	0.56869	0.511147	0.504738	0.397314	0.537715	0.512834
cg03925157	0.51056	0.486443	0.615981	0.610691	0.499047	0.426927	0.423201	0.524613	0.622178	0.492637	0.580966	0.61338	0.544424	0.573249	0.558531	0.446725	0.363161	0.428058	0.521817	0.562976	0.366744	0.537149	0.477836	0.50224	0.484448	0.519573	0.41453	0.601477	0.553559	0.642373	0.626887		0.41774	0.555675	0.514202	0.520764	0.540215	0.404049	0.562927	0.493551	0.467282	0.598229	0.422433	0.573601	0.544916	0.450942	0.37936	0.484154	0.492154
cg03954861	0.314649	0.39749	0.445558	0.403233	0.364323	0.3149	0.369531	0.332684	0.438354	0.344161	0.389037	0.378781	0.396536	0.356197	0.344473	0.312358	0.306342	0.308151	0.382853	0.454137	0.324509	0.376802	0.294711	0.385917	0.366133	0.309935	0.283125	0.384016	0.345538	0.424997	0.410683	0.41774		0.454724	0.388254	0.348464	0.441249	0.256444	0.4273	0.292748	0.306907	0.410803	0.35582	0.406247	0.347149	0.3422	0.308108	0.366447	0.265846
cg04160753	0.393123	0.558679	0.500717	0.592572	0.495399	0.484627	0.443623	0.462147	0.586557	0.446492	0.568847	0.512341	0.577488	0.479436	0.481743	0.48443	0.363141	0.378385	0.407167	0.656046	0.411856	0.460238	0.422908	0.556758	0.479503	0.423024	0.345981	0.488275	0.485741	0.582075	0.580517	0.555675	0.454724		0.38964	0.453339	0.624511	0.399002	0.617907	0.437056	0.418263	0.589597	0.447246	0.574512	0.460577	0.432977	0.444289	0.478834	0.422675
cg04275194	0.425032	0.37466	0.51647	0.505892	0.40169	0.345539	0.401162	0.470583	0.516488	0.464595	0.488357	0.516483	0.508022	0.484976	0.438515	0.403976	0.358348	0.36234	0.414161	0.496089	0.38997	0.389596	0.397831	0.432968	0.387309	0.445515	0.367678	0.456045	0.449831	0.48758	0.525585	0.514202	0.388254	0.38964		0.426266	0.483415	0.357179	0.470398	0.403336	0.419805	0.487743	0.374494	0.442633	0.413355	0.415272	0.334157	0.399916	0.326425
cg04530460	0.451947	0.459692	0.496039	0.569375	0.442672	0.311356	0.443247	0.460957	0.586199	0.427947	0.532773	0.533538	0.573118	0.500332	0.492762	0.407268	0.408147	0.423543	0.445124	0.533969	0.326024	0.464131	0.427872	0.510664	0.435581	0.453646	0.405657	0.481259	0.449863	0.573083	0.488807	0.520764	0.348464	0.453339	0.426266		0.473074	0.384066	0.509647	0.427533	0.414604	0.506192	0.439423	0.46821	0.488243	0.355603	0.372619	0.381591	0.442117
cg04626451	0.468854	0.604468	0.494655	0.66025	0.50259	0.405486	0.429506	0.442602	0.550814	0.44781	0.587316	0.526349	0.499103	0.465391	0.492966	0.445407	0.372636	0.430836	0.435203	0.703868	0.439176	0.446335	0.412577	0.532924	0.52591	0.461829	0.377809	0.515702	0.488562	0.61727	0.588521	0.540215	0.441249	0.624511	0.483415	0.473074		0.419293	0.644713	0.44471	0.441436	0.634806	0.366012	0.546419	0.472321	0.455838	0.420364	0.45252	0.434001
cg04677326	0.366452	0.352903	0.382979	0.431058	0.366037	0.312055	0.270242	0.406002	0.45721	0.46602	0.53723	0.482086	0.494356	0.425833	0.351048	0.377775	0.310326	0.345993	0.285741	0.439581	0.276841	0.306134	0.412674	0.376322	0.314483	0.450046	0.390086	0.411977	0.421242	0.515815	0.393415	0.404049	0.256444	0.399002	0.357179	0.384066	0.419293		0.418974	0.387129	0.462542	0.439416	0.27449	0.337041	0.411273	0.277052	0.277971	0.386849	0.471844
cg04722977	0.474233	0.617519	0.480543	0.602709	0.540711	0.455955	0.433047	0.512262	0.573281	0.507608	0.646114	0.531268	0.600351	0.535894	0.53712	0.490145	0.435049	0.398216	0.447659	0.691914	0.413428	0.483423	0.460028	0.570175	0.49091	0.452143	0.439388	0.510643	0.556359	0.610866	0.584198	0.562927	0.4273	0.617907	0.470398	0.509647	0.644713	0.418974		0.454838	0.492486	0.591048	0.395968	0.527003	0.556744	0.479203	0.402049	0.496914	0.436985
cg04748673	0.375168	0.401377	0.487224	0.518573	0.425298	0.330183	0.367204	0.430593	0.532754	0.354485	0.503701	0.449123	0.489141	0.461649	0.449361	0.403215	0.342266	0.382025	0.321561	0.486459	0.334847	0.37205	0.400397	0.407998	0.364095	0.440034	0.390321	0.444045	0.426052	0.493798	0.480651	0.493551	0.292748	0.437056	0.403336	0.427533	0.44471	0.387129	0.454838		0.427496	0.498873	0.334908	0.435218	0.4516	0.394993	0.378648	0.386062	0.34583
cg04822973	0.454249	0.442079	0.500335	0.508255	0.481602	0.339729	0.323665	0.490293	0.478519	0.400885	0.492825	0.560443	0.49305	0.395898	0.460097	0.417898	0.375965	0.46571	0.431388	0.492068	0.367965	0.377654	0.393803	0.460118	0.379196	0.510331	0.434882	0.431043	0.464781	0.531886	0.491388	0.467282	0.306907	0.418263	0.419805	0.414604	0.441436	0.462542	0.492486	0.427496		0.49907	0.28102	0.356437	0.413802	0.319402	0.348902	0.408347	0.49629
cg04995826	0.525406	0.565896	0.523274	0.630123	0.552889	0.463664	0.413769	0.546557	0.617566	0.508192	0.615884	0.541964	0.56098	0.51721	0.541239	0.526408	0.379519	0.52073	0.488717	0.661843	0.42547	0.504869	0.444349	0.534003	0.496777	0.521541	0.430686	0.551944	0.545729	0.647377	0.605728	0.598229	0.410803	0.589597	0.487743	0.506192	0.634806	0.439416	0.591048	0.498873	0.49907		0.447175	0.60185	0.574872	0.434565	0.428972	0.503773	0.490823
cg05020252	0.287629	0.34284	0.407718	0.360977	0.341789	0.348496	0.349529	0.363777	0.473754	0.351801	0.368584	0.390876	0.436941	0.357428	0.390823	0.386147	0.30523	0.235829	0.296692	0.42553	0.298711	0.376731	0.32724	0.369084	0.317486	0.322522	0.292979	0.380955	0.336166	0.409591	0.416084	0.422433	0.35582	0.447246	0.374494	0.439423	0.366012	0.27449	0.395968	0.334908	0.28102	0.447175		0.44381	0.440771	0.357535	0.36887	0.340211	0.339683
cg05179805	0.494037	0.47775	0.48611	0.554921	0.519572	0.380368	0.458151	0.48086	0.560872	0.428469	0.555365	0.480756	0.486195	0.531717	0.546828	0.475181	0.339396	0.375684	0.436871	0.608541	0.396018	0.493829	0.379153	0.472111	0.43113	0.421788	0.34377	0.483358	0.459821	0.545442	0.56869	0.573601	0.406247	0.574512	0.442633	0.46821	0.546419	0.337041	0.527003	0.435218	0.356437	0.60185	0.44381		0.492952	0.44559	0.338235	0.43838	0.417077
cg05228244	0.416957	0.388792	0.461639	0.467887	0.51945	0.378057	0.379844	0.540815	0.571725	0.435166	0.558018	0.475526	0.515685	0.488243	0.511003	0.497543	0.40746	0.329756	0.412314	0.51826	0.381468	0.450368	0.445936	0.45086	0.342731	0.431054	0.367661	0.450685	0.486719	0.572417	0.511147	0.544916	0.347149	0.460577	0.413355	0.488243	0.472321	0.411273	0.556744	0.4516	0.413802	0.574872	0.440771	0.492952		0.452092	0.31273	0.44183	0.51808
cg05516012	0.284841	0.403325	0.428022	0.47537	0.485751	0.301643	0.409559	0.464591	0.498867	0.342297	0.458613	0.401578	0.459753	0.448431	0.492144	0.384399	0.384439	0.286579	0.367978	0.459863	0.387557	0.411098	0.402312	0.440502	0.306466	0.330579	0.331655	0.374328	0.386344	0.459101	0.504738	0.450942	0.3422	0.432977	0.415272	0.355603	0.455838	0.277052	0.479203	0.394993	0.319402	0.434565	0.357535	0.44559	0.452092		0.379706	0.406354	0.358285
cg05662782	0.251819	0.43209	0.420015	0.479594	0.37892	0.320438	0.27762	0.37543	0.478459	0.280917	0.390241	0.420703	0.40304	0.396117	0.403578	0.341697	0.299481	0.335109	0.30826	0.454022	0.391659	0.348475	0.323379	0.446799	0.391373	0.329422	0.289415	0.381511	0.357565	0.480967	0.397314	0.37936	0.308108	0.444289	0.334157	0.372619	0.420364	0.277971	0.402049	0.378648	0.348902	0.428972	0.36887	0.338235	0.31273	0.379706		0.392169	0.302898
cg05748691	0.349137	0.45996	0.425001	0.5212	0.414069	0.39918	0.36178	0.432154	0.520116	0.400799	0.490495	0.46087	0.458745	0.459311	0.482095	0.402972	0.398882	0.373045	0.393588	0.514253	0.400512	0.456499	0.387868	0.530017	0.38909	0.389218	0.394527	0.455423	0.466481	0.50236	0.537715	0.484154	0.366447	0.478834	0.399916	0.381591	0.45252	0.386849	0.496914	0.386062	0.408347	0.503773	0.340211	0.43838	0.44183	0.406354	0.392169		0.396742
cg05951573	0.463961	0.445047	0.437331	0.461901	0.436544	0.293465	0.299169	0.475193	0.556842	0.380902	0.55952	0.488954	0.4705	0.469355	0.467567	0.470625	0.335145	0.422394	0.374275	0.495441	0.358464	0.383311	0.440704	0.388093	0.399971	0.448931	0.43857	0.457893	0.490706	0.515563	0.512834	0.492154	0.265846	0.422675	0.326425	0.442117	0.434001	0.471844	0.436985	0.34583	0.49629	0.490823	0.339683	0.417077	0.51808	0.358285	0.302898	0.396742
cg06013735	0.378329	0.348822	0.453572	0.418927	0.291467	0.30115	0.292268	0.374743	0.486895	0.310988	0.404989	0.399524	0.387746	0.423149	0.398123	0.296127	0.264642	0.337329	0.357138	0.396036	0.335248	0.412445	0.431111	0.354239	0.334634	0.361641	0.394227	0.393864	0.414249	0.471649	0.435859	0.442108	0.29249	0.313538	0.406944	0.384316	0.375361	0.338812	0.351045	0.36516	0.312687	0.397486	0.354001	0.401404	0.407362	0.329164	0.263535	0.331616	0.398507
cg06036110	0.320013	0.315844	0.416926	0.442133	0.354166	0.220258	0.343372	0.410139	0.458211	0.382937	0.393737	0.360685	0.452125	0.303611	0.413812	0.309476	0.332429	0.315821	0.365339	0.359588	0.316258	0.360277	0.380153	0.352086	0.265938	0.364795	0.351804	0.384068	0.380375	0.430172	0.40363	0.376925	0.26069	0.289082	0.362787	0.398182	0.389833	0.266646	0.386292	0.306719	0.341582	0.399994	0.291729	0.339521	0.414436	0.359969	0.239992	0.325765	0.348343
cg06168319	0.358146	0.375105	0.479952	0.468224	0.346305	0.329077	0.341877	0.448054	0.439663	0.434596	0.487113	0.485659	0.425919	0.477148	0.383437	0.37276	0.361976	0.381621	0.405503	0.406509	0.340602	0.350789	0.366437	0.33888	0.39418	0.436994	0.41577	0.418601	0.418893	0.498319	0.409218	0.454257	0.244089	0.321083	0.39682	0.427721	0.400317	0.456251	0.383948	0.323146	0.385229	0.449163	0.241265	0.40429	0.391563	0.274886	0.280978	0.355862	0.36643
cg06352924	0.392294	0.419197	0.529267	0.479301	0.459223	0.36583	0.385525	0.420964	0.537839	0.38525	0.48261	0.420848	0.4669	0.448086	0.390374	0.402315	0.401434	0.342798	0.386864	0.505589	0.419978	0.425962	0.404589	0.474495	0.372858	0.376598	0.335379	0.424672	0.439194	0.488345	0.525676	0.496321	0.373486	0.444428	0.414163	0.455366	0.394918	0.323257	0.442299	0.393753	0.381508	0.510043	0.388378	0.449294	0.424272	0.464815	0.371141	0.466228	0.397539
cg06508445	0.340441	0.476474	0.44165	0.521817	0.42144	0.280974	0.346298	0.37971	0.534736	0.355593	0.435513	0.477739	0.46947	0.402191	0.471686	0.418942	0.345339	0.330423	0.40992	0.505136	0.478224	0.422714	0.388397	0.496556	0.424098	0.372736	0.368244	0.478303	0.430707	0.505051	0.501903	0.453212	0.376218	0.495089	0.38929	0.403642	0.498039	0.321401	0.470385	0.353088	0.425705	0.455643	0.361802	0.406172	0.369997	0.381269	0.360673	0.411411	0.354945
cg06529134	0.319872	0.424819	0.37078	0.451944	0.4465	0.382915	0.423613	0.354267	0.418516	0.283512	0.391891	0.387569	0.399617	0.365459	0.39994	0.366149	0.299722	0.284308	0.352923	0.443689	0.35077	0.437389	0.327281	0.415192	0.404549	0.354885	0.320695	0.375459	0.40889	0.402813	0.41743	0.396139	0.363428	0.474205	0.306016	0.336351	0.438703	0.241594	0.454996	0.343516	0.316884	0.439527	0.333876	0.411951	0.350591	0.394551	0.341623	0.380557	0.29158
cg06671139	0.335503	0.331809	0.450258	0.401301	0.444348	0.331552	0.40104	0.386704	0.466789	0.334528	0.425222	0.365258	0.43753	0.378882	0.423648	0.393573	0.384734	0.304144	0.327595	0.419641	0.391901	0.407529	0.368878	0.406024	0.352809	0.361437	0.408055	0.430272	0.403405	0.442392	0.464982	0.47211	0.338762	0.413033	0.394836	0.382779	0.347059	0.280101	0.403932	0.412681	0.335003	0.451128	0.352949	0.44805	0.407602	0.419376	0.319476	0.396618	0.366558
cg06740598	0.323801	0.456909	0.460687	0.470405	0.431349	0.274277	0.395916	0.350015	0.510656	0.311991	0.387465	0.446072	0.422574	0.440065	0.494788	0.380625	0.397641	0.312508	0.344236	0.476482	0.414697	0.420334	0.380868	0.4268	0.358848	0.400748	0.385596	0.41171	0.436947	0.426193	0.461889	0.423335	0.348396	0.440423	0.372058	0.40185	0.376788	0.310818	0.441455	0.358891	0.349032	0.403642	0.365326	0.402705	0.320761	0.393648	0.376731	0.429905	0.32516
cg06755309	0.478588	0.53962	0.547895	0.590022	0.578751	0.405783	0.501562	0.511077	0.641831	0.433594	0.575557	0.526024	0.572984	0.526203	0.579461	0.482274	0.429199	0.404172	0.469362	0.632883	0.455065	0.443752	0.448358	0.538953	0.436169	0.443977	0.459744	0.486725	0.516867	0.595878	0.613887	0.544164	0.410303	0.595187	0.414455	0.518732	0.573206	0.419496	0.613573	0.443691	0.463783	0.588725	0.405877	0.553759	0.489863	0.508463	0.422053	0.478277	0.461501
cg06979645	0.337543	0.407229	0.441785	0.456738	0.400203	0.300856	0.343495	0.318383	0.428621	0.342132	0.405975	0.428542	0.374528	0.360529	0.417032	0.304054	0.335771	0.303838	0.341703	0.406552	0.293411	0.404386	0.358642	0.433738	0.392193	0.37458	0.301597	0.394917	0.394977	0.403975	0.418643	0.419544	0.371813	0.427373	0.359594	0.352485	0.386837	0.270959	0.443402	0.361676	0.348403	0.400051	0.319867	0.385745	0.299197	0.339309	0.31776	0.425358	0.311973
cg07134367	0.423961	0.540123	0.52221	0.598124	0.489881	0.348057	0.427984	0.547199	0.637827	0.446331	0.589387	0.481995	0.57677	0.493005	0.583508	0.474581	0.408461	0.388477	0.430783	0.621126	0.45079	0.469403	0.453095	0.53536	0.440806	0.48851	0.457585	0.54779	0.501575	0.566534	0.526702	0.542139	0.391769	0.545452	0.457978	0.492765	0.555234	0.466604	0.572088	0.485419	0.443755	0.550247	0.398478	0.55242	0.475945	0.426084	0.411915	0.443398	0.478391
cg07152460	0.44002	0.374168	0.387507	0.438896	0.329379	0.289036	0.21774	0.37407	0.367801	0.357516	0.439299	0.416805	0.409344	0.365144	0.350405	0.281453	0.352583	0.370901	0.323863	0.385412	0.313548	0.292508	0.382517	0.363563	0.355785	0.398466	0.3837	0.340302	0.363048	0.454625	0.401757	0.359529	0.250076	0.294605	0.33426	0.313971	0.375349	0.42783	0.371268	0.31096	0.430823	0.389715	0.275232	0.321381	0.367423	0.219603	0.318935	0.339181	0.378167
cg07446740	0.435618	0.502074	0.560929	0.591365	0.443278	0.415498	0.46297	0.46585	0.607655	0.479484	0.517194	0.555641	0.513194	0.519234	0.528043	0.401291	0.384384	0.408233	0.47306	0.558228	0.422398	0.488633	0.413217	0.528209	0.505413	0.449241	0.432731	0.527614	0.539272	0.590304	0.582974	0.593961	0.479441	0.551948	0.510374	0.50623	0.53526	0.331795	0.526778	0.421023	0.39941	0.603999	0.408303	0.561159	0.428516	0.461077	0.41292	0.480773	0.432072
cg07498425	0.442395	0.439787	0.468365	0.482451	0.481514	0.37188	0.371274	0.417204	0.530385	0.418124	0.499824	0.468871	0.431205	0.436845	0.482535	0.374827	0.361517	0.364702	0.463447	0.527334	0.399298	0.449658	0.45353	0.418487	0.40333	0.418204	0.400415	0.467302	0.470911	0.506411	0.522919	0.48674	0.409121	0.457278	0.420436	0.446224	0.482014	0.316112	0.489618	0.405273	0.430127	0.4949	0.369507	0.498921	0.402143	0.350889	0.341243	0.376517	0.413794
cg07674535	0.274695	0.40767	0.40947	0.425832	0.487805	0.358206	0.472061	0.427237	0.464393	0.352462	0.420785	0.355316	0.422894	0.381167	0.460734	0.301189	0.337041	0.256721	0.349962	0.447412	0.426754	0.411551	0.419924	0.421447	0.304714	0.288878	0.340039	0.325856	0.418857	0.404649	0.434872	0.38352	0.356795	0.446041	0.381845	0.366609	0.376815	0.252726	0.523079	0.330048	0.269815	0.438241	0.380204	0.427441	0.412742	0.477218	0.35087	0.44861	0.307808
cg07714600	0.368612	0.441476	0.480378	0.514385	0.371161	0.338696	0.390653	0.36939	0.490856	0.318786	0.421595	0.444339	0.417931	0.406226	0.463181	0.381572	0.313539	0.319575	0.400458	0.473771	0.375017	0.438141	0.388615	0.448217	0.398753	0.414008	0.350526	0.469917	0.447329	0.480881	0.444376	0.478533	0.38644	0.440762	0.389533	0.394763	0.390792	0.273676	0.451904	0.356159	0.38263	0.437704	0.321621	0.421963	0.318526	0.363092	0.373753	0.390241	0.34129
cg07903316	0.565611	0.620299	0.581776	0.710357	0.488592	0.422802	0.466028	0.506349	0.648951	0.48311	0.609287	0.619065	0.568202	0.575941	0.551706	0.507435	0.43103	0.498156	0.522248	0.668329	0.443735	0.543135	0.487707	0.585607	0.523115	0.504987	0.456423	0.62961	0.547913	0.656349	0.632945	0.65055	0.421598	0.600299	0.479779	0.567473	0.63425	0.418309	0.620265	0.503776	0.553353	0.658525	0.392948	0.590642	0.517551	0.421305	0.478031	0.508502	0.546536
cg07974643	0.468972	0.519043	0.552465	0.606672	0.426166	0.371332	0.429002	0.471502	0.665798	0.505002	0.612391	0.584664	0.547022	0.567274	0.513178	0.542057	0.431238	0.39058	0.475002	0.569832	0.392101	0.419493	0.493721	0.532904	0.426779	0.499836	0.481172	0.511561	0.544054	0.61574	0.581013	0.586053	0.396166	0.56581	0.535607	0.492592	0.565284	0.483911	0.570722	0.449781	0.507078	0.592451	0.429013	0.500643	0.524381	0.439995	0.420503	0.517221	0.468953
cg08650426	0.479378	0.628563	0.507715	0.665752	0.503952	0.440265	0.384995	0.51159	0.577699	0.46416	0.610905	0.532093	0.554817	0.529662	0.562285	0.501631	0.444023	0.435637	0.434159	0.740645	0.432101	0.505649	0.429149	0.574354	0.499928	0.47449	0.394115	0.565574	0.516195	0.626974	0.593283	0.555504	0.399465	0.626888	0.4635	0.522389	0.686767	0.425164	0.669783	0.47195	0.486869	0.648827	0.379346	0.584712	0.511955	0.464012	0.43999	0.504987	0.474193
cg08699355	0.433165	0.43365	0.420913	0.491081	0.38383	0.356937	0.35581	0.38977	0.515231	0.414327	0.493025	0.476002	0.450095	0.490994	0.424217	0.467844	0.331817	0.380905	0.408414	0.510835	0.274052	0.400191	0.378973	0.435296	0.329327	0.44382	0.408367	0.444946	0.483982	0.557762	0.469908	0.485478	0.311084	0.404676	0.361418	0.429431	0.434893	0.400338	0.448328	0.421097	0.463925	0.539124	0.323319	0.430729	0.423797	0.330743	0.348958	0.369222	0.425682
cg08764167	0.421072	0.473579	0.431087	0.558518	0.447381	0.356422	0.382325	0.423071	0.552118	0.340276	0.451274	0.488365	0.4399	0.46174	0.496831	0.407274	0.409447	0.342578	0.434911	0.507072	0.407676	0.457888	0.409028	0.482364	0.445198	0.452252	0.428754	0.41112	0.404329	0.460855	0.490223	0.433407	0.39405	0.456035	0.407869	0.483483	0.477075	0.306017	0.489296	0.36673	0.440491	0.476975	0.376343	0.44512	0.407508	0.406288	0.416934	0.443132	0.38876
cg08828868	0.560121	0.59974	0.659815	0.735338	0.524751	0.442963	0.441018	0.533993	0.701554	0.511368	0.627007	0.604151	0.607025	0.5742	0.581383	0.532044	0.432193	0.534547	0.524548	0.666598	0.440559	0.540805	0.497942	0.568593	0.559393	0.533282	0.509982	0.590204	0.585282	0.681693	0.668616	0.675588	0.425385	0.609315	0.505189	0.609133	0.633152	0.431352	0.61378	0.506674	0.523245	0.688434	0.446784	0.579547	0.523175	0.421364	0.453086	0.527214	0.541689
cg08854169	0.293711	0.424338	0.407529	0.462777	0.305087	0.28845	0.339832	0.330751	0.43802	0.288753	0.341613	0.40875	0.361988	0.368391	0.385547	0.249879	0.32742	0.382611	0.372749	0.374505	0.321159	0.359001	0.355324	0.399838	0.377548	0.382204	0.349407	0.384494	0.354104	0.389411	0.402398	0.374337	0.302562	0.379984	0.347185	0.376131	0.320158	0.26359	0.36165	0.324232	0.387598	0.336309	0.305764	0.308469	0.251174	0.30463	0.325881	0.297812	0.293436
cg08940762	0.375146	0.341823	0.456244	0.458674	0.328379	0.238961	0.286661	0.399227	0.439473	0.356587	0.466574	0.456051	0.397682	0.346858	0.356628	0.359487	0.305927	0.356601	0.394776	0.384076	0.316569	0.30995	0.371549	0.342878	0.33933	0.420445	0.371168	0.387314	0.420422	0.462166	0.428687	0.426809	0.270439	0.29701	0.369581	0.347124	0.357757	0.35137	0.336441	0.329826	0.389322	0.442001	0.238241	0.32872	0.4035	0.280492	0.310531	0.294969	0.403202
cg08962590	0.400794	0.451825	0.493396	0.479318	0.450544	0.421791	0.395972	0.431527	0.54897	0.479715	0.54361	0.504892	0.475086	0.498909	0.500863	0.441759	0.406021	0.428628	0.489508	0.529855	0.384955	0.540255	0.445062	0.441838	0.444817	0.433568	0.400229	0.450074	0.53479	0.555634	0.569095	0.567599	0.417695	0.496325	0.454758	0.467739	0.521387	0.385046	0.503259	0.43215	0.422812	0.535499	0.415628	0.501992	0.483084	0.416345	0.365829	0.475666	0.462951
cg09015028	0.428462	0.425805	0.439877	0.471277	0.409942	0.284356	0.308295	0.4282	0.489494	0.44495	0.495342	0.466925	0.405972	0.42212	0.434027	0.447476	0.310587	0.395786	0.439822	0.479667	0.379454	0.315707	0.405314	0.372391	0.390718	0.482728	0.371804	0.496952	0.398401	0.485443	0.411334	0.486948	0.280673	0.352138	0.411578	0.417254	0.419348	0.42188	0.421398	0.384068	0.467774	0.448446	0.307268	0.393323	0.405605	0.289394	0.289831	0.377649	0.460627
cg09072381	0.221242	0.302223	0.318249	0.298679	0.417303	0.314801	0.374125	0.345061	0.358039	0.200844	0.331532	0.217871	0.332232	0.254869	0.360867	0.296881	0.261244	0.192577	0.299451	0.37437	0.31565	0.335062	0.235838	0.322051	0.259931	0.222846	0.218908	0.265509	0.362257	0.315367	0.327502	0.281653	0.326699	0.375957	0.30775	0.282385	0.346113	0.0938562	0.403634	0.292964	0.249785	0.350224	0.313411	0.414431	0.363983	0.38386	0.27996	0.285656	0.225326
cg09318375	0.343797	0.520117	0.436824	0.575686	0.377114	0.329861	0.371924	0.40431	0.525292	0.395782	0.48764	0.419594	0.468145	0.434729	0.401372	0.44495	0.313831	0.380755	0.389563	0.604067	0.348757	0.360283	0.344163	0.501289	0.437653	0.401531	0.393112	0.402469	0.389477	0.52637	0.498551	0.469834	0.337959	0.513962	0.38054	0.4143	0.535922	0.31886	0.540608	0.392937	0.331001	0.45802	0.258734	0.427677	0.322019	0.372486	0.370837	0.407513	0.314346
cg09499414	0.438732	0.35455	0.547836	0.494272	0.43584	0.371089	0.417313	0.485762	0.501122	0.438666	0.497098	0.493407	0.512309	0.493853	0.424044	0.38444	0.416477	0.40002	0.443746	0.508797	0.424715	0.365513	0.395354	0.481383	0.309446	0.425801	0.367438	0.452879	0.458432	0.50819	0.520247	0.514027	0.395993	0.429211	0.468981	0.418123	0.460836	0.409462	0.446176	0.403597	0.44264	0.511511	0.308355	0.448953	0.459406	0.372453	0.354791	0.373598	0.384082
cg09542690	0.407014	0.41686	0.422142	0.463149	0.498197	0.385014	0.449858	0.465161	0.492007	0.457432	0.541852	0.452975	0.521958	0.501218	0.486759	0.422464	0.321008	0.301894	0.393385	0.541318	0.385216	0.421327	0.439479	0.437611	0.440731	0.4664	0.335509	0.428619	0.476668	0.535747	0.497674	0.505513	0.366987	0.541541	0.410008	0.432381	0.522703	0.384523	0.534801	0.459745	0.38333	0.523355	0.321701	0.515376	0.453414	0.391626	0.33408	0.374983	0.373026
cg09571404	0.48708	0.358924	0.434196	0.475074	0.459043	0.332552	0.359858	0.479171	0.533831	0.466265	0.545702	0.464043	0.45814	0.523533	0.446501	0.449671	0.352383	0.382322	0.412365	0.491794	0.34069	0.399732	0.432372	0.375764	0.323622	0.461833	0.388047	0.44811	0.487832	0.486939	0.4974	0.527005	0.346381	0.434794	0.44656	0.443439	0.454619	0.48398	0.469039	0.381005	0.480492	0.503262	0.332045	0.457515	0.508355	0.369365	0.266622	0.384931	0.480828
cg09664474	0.462503	0.481355	0.496824	0.558764	0.392953	0.292678	0.343754	0.391642	0.51736	0.398984	0.486657	0.506537	0.457483	0.47225	0.536736	0.3494	0.422041	0.407283	0.438008	0.528692	0.411637	0.454377	0.435202	0.414826	0.444243	0.467945	0.379999	0.465575	0.485855	0.485949	0.559931	0.502797	0.361308	0.453216	0.419296	0.43089	0.53175	0.361563	0.490352	0.426435	0.426457	0.495996	0.345845	0.496021	0.420181	0.367194	0.322413	0.414141	0.396672
cg09808343	0.321409	0.425491	0.390671	0.47664	0.43288	0.319321	0.310888	0.36148	0.480239	0.299701	0.389494	0.404101	0.401536	0.378613	0.411608	0.377848	0.324728	0.341887	0.370798	0.452497	0.403827	0.354314	0.329953	0.414083	0.33218	0.382752	0.335595	0.314703	0.370731	0.43808	0.419601	0.370635	0.327756	0.38336	0.375215	0.355138	0.38357	0.273464	0.420118	0.317512	0.382418	0.436721	0.294394	0.407595	0.324603	0.347201	0.355727	0.346139	0.355934
cg10337027	0.313566	0.37315	0.463299	0.441722	0.387517	0.349899	0.368856	0.378351	0.493405	0.332832	0.384985	0.393515	0.405715	0.409005	0.460007	0.394676	0.324942	0.327732	0.379982	0.432615	0.396069	0.376668	0.336887	0.453761	0.327654	0.319184	0.311006	0.351578	0.318703	0.465934	0.460053	0.440805	0.376621	0.436754	0.379359	0.418249	0.370582	0.210097	0.431572	0.332979	0.278164	0.364326	0.326599	0.42876	0.397018	0.429098	0.39821	0.37716	0.322714
cg10348756	0.426089	0.39056	0.460033	0.442474	0.329857	0.291813	0.360838	0.414115	0.450119	0.383951	0.420914	0.44979	0.442644	0.418478	0.384542	0.354666	0.38301	0.305954	0.379808	0.428314	0.36771	0.379686	0.393513	0.383264	0.308771	0.353065	0.422044	0.44967	0.418363	0.444655	0.405342	0.450991	0.32968	0.335143	0.365109	0.392549	0.373943	0.371467	0.402016	0.335709	0.377826	0.422896	0.314545	0.399416	0.400216	0.307859	0.301106	0.362763	0.365507
cg10469152	0.380474	0.450959	0.472754	0.495215	0.447055	0.338834	0.417833	0.400795	0.541806	0.344658	0.446858	0.471365	0.486504	0.431406	0.518695	0.370059	0.352751	0.369498	0.385127	0.4469	0.398083	0.450417	0.430251	0.515379	0.410443	0.387648	0.413145	0.453162	0.437341	0.527749	0.496995	0.533294	0.370609	0.496927	0.486667	0.44246	0.414398	0.3187	0.449586	0.446243	0.407074	0.510371	0.38598	0.487987	0.426973	0.431856	0.368719	0.440662	0.375752
cg10654496	0.418958	0.549671	0.527564	0.610898	0.484308	0.386557	0.400206	0.451743	0.550801	0.421958	0.539817	0.539565	0.504674	0.452438	0.544312	0.418551	0.367649	0.448516	0.430228	0.561518	0.451356	0.512119	0.426828	0.525039	0.511615	0.45809	0.451697	0.521123	0.502113	0.583812	0.557147	0.574016	0.412797	0.53065	0.458423	0.469199	0.552618	0.338722	0.570228	0.36779	0.450981	0.564283	0.366374	0.512022	0.446419	0.422776	0.424257	0.498431	0.478265
cg11206312	0.365992	0.487033	0.478078	0.524175	0.474411	0.458328	0.395859	0.454313	0.544833	0.402047	0.529508	0.38065	0.503249	0.491523	0.509985	0.441056	0.387653	0.343877	0.467756	0.547903	0.397148	0.523363	0.361682	0.488779	0.418792	0.39849	0.416555	0.466034	0.500758	0.505647	0.491554	0.525538	0.377964	0.493292	0.427801	0.410997	0.508849	0.289857	0.54427	0.425057	0.344074	0.513831	0.37563	0.500065	0.466037	0.458834	0.358869	0.46848	0.401682
cg11299207	0.465344	0.517263	0.562422	0.633256	0.430838	0.404473	0.427674	0.478607	0.60795	0.436817	0.544881	0.571025	0.506848	0.509922	0.471227	0.479057	0.353585	0.44012	0.47062	0.542518	0.390639	0.437468	0.456765	0.48067	0.502228	0.508173	0.431928	0.448168	0.490804	0.577031	0.523836	0.549155	0.379943	0.50507	0.44599	0.514941	0.499677	0.372077	0.514308	0.483288	0.445309	0.552426	0.429927	0.513776	0.411449	0.339816	0.403271	0.404892	0.443107
cg11544529	0.435248	0.524781	0.530824	0.579495	0.453911	0.352795	0.403135	0.470532	0.534459	0.439059	0.469077	0.494002	0.506905	0.481137	0.490009	0.423803	0.362878	0.471096	0.444731	0.571914	0.467149	0.487411	0.457832	0.490409	0.447893	0.471982	0.354116	0.481043	0.474829	0.546564	0.497674	0.481714	0.427697	0.517836	0.41984	0.461507	0.521485	0.378854	0.547192	0.410276	0.415255	0.543097	0.371345	0.500402	0.436242	0.407878	0.40856	0.409895	0.487638
cg11827907	0.351297	0.267885	0.399907	0.412557	0.345872	0.282169	0.254001	0.396651	0.37505	0.375267	0.441156	0.420858	0.416975	0.418401	0.317087	0.370751	0.316715	0.358317	0.301278	0.382449	0.189304	0.299221	0.364795	0.289907	0.263195	0.410748	0.305347	0.385137	0.366116	0.486838	0.38716	0.407775	0.159192	0.305968	0.347673	0.358982	0.369939	0.424293	0.414725	0.353032	0.417063	0.424827	0.241827	0.31035	0.414851	0.281665	0.270962	0.327908	0.396083
cg12114049	0.510569	0.536959	0.493955	0.577425	0.505146	0.439964	0.431098	0.483129	0.599921	0.40931	0.50595	0.545284	0.551304	0.561861	0.561151	0.506726	0.385972	0.450469	0.497278	0.57123	0.394703	0.503053	0.473214	0.536494	0.492275	0.482568	0.441923	0.550973	0.512137	0.609307	0.588689	0.565231	0.42005	0.565503	0.469209	0.499032	0.528875	0.390179	0.562076	0.466563	0.489101	0.577765	0.40659	0.555038	0.469966	0.444741	0.472672	0.4499	0.421012
cg12187567	0.445622	0.547165	0.49845	0.595915	0.384507	0.310441	0.326628	0.373918	0.545673	0.380464	0.464916	0.514684	0.512377	0.472509	0.528008	0.393245	0.387557	0.44841	0.45044	0.543506	0.400556	0.458684	0.45261	0.507223	0.450162	0.440051	0.44267	0.506104	0.451936	0.548066	0.531921	0.522091	0.362843	0.483258	0.490433	0.48301	0.530221	0.359443	0.48542	0.409914	0.343304	0.547592	0.354472	0.440077	0.374269	0.423248	0.464786	0.433393	0.383658
cg12570756	0.463305	0.546545	0.567172	0.629876	0.510793	0.40775	0.432234	0.556996	0.635835	0.50342	0.579533	0.568412	0.578688	0.519273	0.563129	0.500152	0.41597	0.392156	0.449826	0.655042	0.466166	0.467387	0.442802	0.561897	0.464422	0.518692	0.453256	0.505749	0.513342	0.640371	0.606825	0.558312	0.408437	0.557947	0.537527	0.5108	0.559838	0.392708	0.630055	0.46004	0.496726	0.581763	0.444873	0.53627	0.535283	0.480078	0.447295	0.501407	0.468348
cg12694021	0.382925	0.509126	0.415279	0.45919	0.345265	0.2997	0.266356	0.424001	0.506403	0.341472	0.400201	0.43306	0.402393	0.366122	0.455581	0.35413	0.354771	0.306023	0.346202	0.508511	0.27338	0.392397	0.302422	0.459238	0.368108	0.348272	0.34558	0.395586	0.417479	0.462862	0.408544	0.451305	0.303541	0.465613	0.353457	0.415865	0.447883	0.29935	0.505888	0.358618	0.462939	0.426609	0.289448	0.402008	0.359245	0.276951	0.34712	0.37304	0.318559
cg12850793	0.362655	0.474053	0.435482	0.540734	0.404492	0.350944	0.34638	0.363775	0.512619	0.268247	0.417294	0.422303	0.439095	0.377601	0.427623	0.388112	0.336571	0.370685	0.350319	0.513534	0.368714	0.449913	0.32119	0.447531	0.385774	0.422663	0.370629	0.468137	0.439045	0.498159	0.544155	0.450405	0.291513	0.498102	0.330628	0.40429	0.457813	0.278861	0.482224	0.379625	0.327361	0.476758	0.341872	0.439825	0.375499	0.382293	0.37955	0.388576	0.410973
cg12867237	0.50526	0.585321	0.474153	0.605639	0.547583	0.461324	0.411982	0.548033	0.587974	0.540435	0.646933	0.522607	0.547184	0.505074	0.536347	0.503693	0.437214	0.466034	0.464519	0.730102	0.353232	0.457957	0.453598	0.564591	0.478821	0.484829	0.412089	0.500233	0.525172	0.638895	0.610567	0.597246	0.407404	0.576124	0.49042	0.49908	0.667379	0.44342	0.659853	0.444734	0.505091	0.667563	0.373206	0.581081	0.571384	0.444614	0.368971	0.506859	0.524425
cg13099644	0.440409	0.557969	0.498514	0.633636	0.429484	0.355961	0.448003	0.461973	0.598943	0.381893	0.516943	0.538526	0.530476	0.485882	0.48604	0.447718	0.412758	0.419644	0.43309	0.61043	0.411187	0.462779	0.39403	0.517297	0.430854	0.492102	0.385455	0.494329	0.488377	0.542193	0.562378	0.526497	0.415246	0.550275	0.422401	0.509515	0.515111	0.366081	0.566558	0.432591	0.453974	0.508435	0.364484	0.493467	0.414957	0.417041	0.398453	0.446373	0.43118
cg13146517	0.370359	0.534186	0.445793	0.527538	0.423858	0.377736	0.328568	0.400678	0.565485	0.317536	0.422943	0.476639	0.490446	0.448646	0.446831	0.421325	0.381243	0.418955	0.383653	0.515293	0.387411	0.328136	0.363243	0.486313	0.464283	0.434096	0.401337	0.417493	0.428577	0.549171	0.481925	0.457395	0.343268	0.528839	0.361236	0.46621	0.482118	0.350878	0.50829	0.403851	0.468129	0.478156	0.317256	0.451583	0.361162	0.386403	0.363808	0.420072	0.450332
cg13147013	0.336097	0.35595	0.422519	0.409179	0.400153	0.370346	0.375576	0.338732	0.446857	0.424992	0.441252	0.370273	0.380317	0.430271	0.394901	0.363229	0.296448	0.284846	0.333773	0.479543	0.411275	0.428999	0.321892	0.362848	0.374795	0.313972	0.273931	0.350489	0.397707	0.485321	0.439152	0.455088	0.447352	0.493747	0.374544	0.375469	0.450611	0.297168	0.473005	0.304431	0.272637	0.471982	0.373553	0.506861	0.397656	0.421442	0.368184	0.38462	0.288511
cg13165139	0.516776	0.575937	0.600108	0.645765	0.515703	0.445785	0.447126	0.548488	0.669867	0.528508	0.614994	0.612537	0.641152	0.545151	0.556805	0.489237	0.45275	0.455787	0.504268	0.627655	0.413145	0.518979	0.528265	0.597951	0.510832	0.542067	0.494233	0.562791	0.4912	0.656305	0.621989	0.608348	0.404043	0.534854	0.546546	0.550893	0.580336	0.501919	0.613715	0.489123	0.531987	0.634276	0.428973	0.549203	0.525073	0.44441	0.498965	0.484833	0.491753
cg13496324	0.462093	0.579942	0.54967	0.626144	0.532781	0.46534	0.453597	0.537585	0.63238	0.528727	0.61547	0.593367	0.562486	0.542578	0.520212	0.459208	0.442501	0.465958	0.482942	0.626271	0.443207	0.477633	0.476302	0.480105	0.517353	0.516394	0.447708	0.571341	0.520213	0.634067	0.653935	0.601716	0.475484	0.586163	0.473694	0.488918	0.610218	0.482218	0.599083	0.478514	0.497138	0.597748	0.439737	0.560082	0.517412	0.48821	0.425699	0.518478	0.503276
cg13558061	0.368292	0.362967	0.422605	0.426382	0.375809	0.229981	0.295672	0.444082	0.455301	0.395071	0.503197	0.423906	0.442857	0.427969	0.345512	0.412376	0.360264	0.363112	0.359884	0.41687	0.294713	0.30693	0.417724	0.36559	0.343529	0.375499	0.42309	0.379653	0.402454	0.478142	0.413262	0.415447	0.276763	0.357657	0.391666	0.396723	0.406063	0.421251	0.422232	0.333268	0.429713	0.455287	0.241378	0.367946	0.39699	0.264889	0.277232	0.38474	0.405979
cg13655563	0.340476	0.430373	0.422814	0.435564	0.385397	0.297041	0.312411	0.355797	0.438408	0.322369	0.385005	0.376323	0.339493	0.429642	0.445712	0.31387	0.351553	0.333093	0.374055	0.467233	0.373103	0.366392	0.318589	0.327378	0.366314	0.412976	0.384082	0.365406	0.397211	0.435814	0.443124	0.382123	0.272588	0.368447	0.335032	0.319239	0.397749	0.304682	0.422515	0.375662	0.329861	0.387828	0.223784	0.413783	0.32605	0.340621	0.331453	0.363458	0.302725
cg13683934	0.413776	0.509624	0.445559	0.550554	0.42015	0.333698	0.398487	0.427703	0.575015	0.384718	0.453456	0.526311	0.517351	0.469815	0.465606	0.410614	0.373661	0.405593	0.428272	0.563991	0.310701	0.413289	0.475342	0.514728	0.399299	0.42803	0.359356	0.484197	0.397994	0.524706	0.547027	0.508927	0.438575	0.566279	0.383471	0.51705	0.561198	0.386385	0.546644	0.417441	0.478945	0.544837	0.39195	0.510845	0.443286	0.418769	0.425039	0.431676	0.416103
cg13803071	0.448778	0.467906	0.460216	0.529261	0.402781	0.324447	0.311577	0.457932	0.560722	0.380247	0.521814	0.546468	0.488064	0.421233	0.463485	0.398063	0.35163	0.452915	0.399178	0.537372	0.33624	0.360739	0.426576	0.469068	0.467357	0.473815	0.434263	0.448973	0.446066	0.547822	0.513862	0.483803	0.347777	0.474292	0.389694	0.437674	0.47456	0.344012	0.501317	0.450564	0.522206	0.53662	0.304031	0.367638	0.445244	0.340266	0.3748	0.425825	0.42677
cg13823403	0.382263	0.51869	0.473563	0.545538	0.403007	0.332097	0.392953	0.357922	0.493886	0.325083	0.4052	0.478008	0.472305	0.442815	0.458786	0.404037	0.35761	0.383132	0.412233	0.506705	0.407007	0.382441	0.299048	0.457627	0.427715	0.402581	0.377949	0.414853	0.43029	0.465574	0.461035	0.501064	0.354563	0.485126	0.391636	0.408723	0.502275	0.290789	0.474203	0.416538	0.371871	0.515827	0.317708	0.456362	0.289786	0.352185	0.39496	0.346334	0.369924
cg13844591	0.44154	0.545772	0.540407	0.658885	0.5123	0.418192	0.410355	0.48522	0.620772	0.45619	0.604857	0.529475	0.557684	0.528532	0.480674	0.48862	0.410572	0.436076	0.45859	0.61512	0.401134	0.483138	0.465174	0.55384	0.50609	0.462907	0.403421	0.523505	0.477912	0.656535	0.580215	0.557403	0.39271	0.635668	0.442565	0.509361	0.646331	0.423122	0.60456	0.464939	0.458142	0.594271	0.392798	0.539054	0.467034	0.481887	0.439858	0.470248	0.456117
cg13906049	0.426502	0.543565	0.531839	0.599758	0.484407	0.37363	0.409545	0.520478	0.601568	0.483841	0.565324	0.564763	0.568341	0.491784	0.586931	0.419902	0.442031	0.447666	0.407853	0.570706	0.423083	0.459922	0.433931	0.529738	0.442219	0.511041	0.430913	0.485535	0.513403	0.609514	0.569562	0.570595	0.398063	0.562672	0.445378	0.468175	0.549334	0.434142	0.554295	0.458077	0.508865	0.534394	0.432601	0.484601	0.476081	0.399033	0.401522	0.516766	0.454713
cg13963729	0.510191	0.592561	0.569412	0.668413	0.47564	0.388786	0.311924	0.496489	0.621118	0.424848	0.582055	0.586069	0.550239	0.517496	0.5182	0.461669	0.368499	0.429631	0.431341	0.631362	0.369933	0.458895	0.46006	0.573315	0.518582	0.530812	0.455215	0.59831	0.505748	0.643873	0.596024	0.60223	0.426893	0.535529	0.489586	0.492602	0.569895	0.462253	0.610591	0.443097	0.528573	0.566909	0.376029	0.485647	0.455244	0.415408	0.407877	0.490304	0.460783
cg14330119	0.544187	0.512738	0.593167	0.660697	0.474092	0.381018	0.448227	0.53508	0.625438	0.591021	0.644936	0.627064	0.566893	0.515651	0.505859	0.509467	0.40273	0.472519	0.488219	0.573496	0.412389	0.452226	0.50571	0.520662	0.519099	0.575319	0.528974	0.538078	0.56581	0.653271	0.576921	0.602148	0.402075	0.49324	0.54432	0.574167	0.541492	0.529179	0.595391	0.491738	0.544406	0.569487	0.391164	0.528403	0.520654	0.39429	0.371063	0.477296	0.501817
cg14547644	0.341032	0.409646	0.45356	0.503778	0.451335	0.317057	0.367003	0.426144	0.491077	0.38638	0.509223	0.433589	0.43189	0.458231	0.450333	0.378599	0.345	0.340777	0.335781	0.517072	0.386318	0.366956	0.357836	0.413819	0.346494	0.301696	0.334986	0.409936	0.423885	0.512967	0.494808	0.457729	0.354935	0.477805	0.395439	0.38294	0.468062	0.333691	0.515348	0.421612	0.408253	0.47745	0.326294	0.476627	0.423835	0.388681	0.342722	0.422606	0.380098
cg14644166	0.355309	0.350253	0.377253	0.342984	0.417211	0.339967	0.39785	0.341961	0.381399	0.347183	0.420833	0.361729	0.37945	0.430622	0.412892	0.341819	0.338515	0.298156	0.337854	0.424313	0.335665	0.430618	0.344232	0.336055	0.33168	0.297231	0.315183	0.337915	0.408603	0.38732	0.443026	0.417854	0.370773	0.403867	0.377573	0.356702	0.353983	0.290762	0.406154	0.260244	0.269567	0.427642	0.31289	0.424911	0.38328	0.355334	0.277516	0.376336	0.347645
cg14756353	0.402442	0.423707	0.483712	0.499184	0.40121	0.438214	0.443775	0.439826	0.541924	0.442421	0.525805	0.432525	0.499658	0.486944	0.468644	0.473759	0.35161	0.365713	0.41523	0.535878	0.420644	0.46125	0.398843	0.456326	0.430579	0.448345	0.376047	0.456909	0.463787	0.521485	0.535601	0.520696	0.398407	0.537316	0.403374	0.400861	0.510493	0.369071	0.526675	0.489135	0.403039	0.527387	0.412035	0.497696	0.48494	0.414045	0.303357	0.453589	0.390253
cg14768782	0.526088	0.586087	0.589129	0.665439	0.554573	0.445448	0.514262	0.579812	0.657326	0.549923	0.643764	0.57817	0.609021	0.58075	0.57992	0.540981	0.443583	0.465914	0.450277	0.698755	0.453801	0.488034	0.464815	0.582867	0.489472	0.572327	0.465222	0.582771	0.5776	0.669759	0.624333	0.645948	0.432263	0.647852	0.522284	0.555306	0.661475	0.505495	0.639423	0.53283	0.513744	0.673527	0.469454	0.612936	0.564541	0.481933	0.481844	0.512026	0.540749
cg14843772	0.366805	0.428416	0.414954	0.503267	0.39034	0.32564	0.329627	0.359237	0.435272	0.331149	0.432585	0.436761	0.395085	0.398599	0.430324	0.351052	0.327247	0.35962	0.387894	0.462375	0.321678	0.408843	0.38314	0.405829	0.436006	0.424854	0.351309	0.40118	0.407616	0.459142	0.472797	0.480527	0.294333	0.39249	0.403424	0.424291	0.430178	0.310058	0.417995	0.398551	0.368721	0.45179	0.302674	0.361104	0.361926	0.354167	0.31379	0.404822	0.398715
cg14951488	0.370056	0.378183	0.410692	0.416108	0.45916	0.271825	0.317784	0.427912	0.42696	0.425725	0.447043	0.43553	0.380053	0.43737	0.393233	0.36173	0.321932	0.333788	0.397677	0.477704	0.434473	0.358275	0.359742	0.350477	0.347459	0.374303	0.323038	0.37166	0.433246	0.446188	0.441958	0.407784	0.377735	0.400458	0.359498	0.392458	0.409326	0.362832	0.441957	0.334486	0.350566	0.455507	0.329434	0.450621	0.404585	0.357568	0.281212	0.34111	0.375765
cg15322963	0.387275	0.45052	0.433312	0.491057	0.399098	0.34939	0.332623	0.373579	0.434937	0.352925	0.471564	0.412552	0.396326	0.41333	0.396242	0.330442	0.299838	0.386139	0.321057	0.533559	0.309274	0.354718	0.320006	0.384741	0.310407	0.39302	0.295683	0.386041	0.438784	0.462547	0.491537	0.449761	0.337148	0.457909	0.346966	0.351298	0.49904	0.309476	0.514103	0.381941	0.317587	0.493844	0.310082	0.450702	0.432059	0.37291	0.298723	0.410183	0.291954
cg15395329	0.417576	0.52784	0.487399	0.540493	0.461069	0.413782	0.426721	0.430022	0.53312	0.330293	0.506675	0.469895	0.467067	0.488949	0.522986	0.42205	0.394531	0.391995	0.532023	0.531426	0.436624	0.504554	0.405317	0.491881	0.419818	0.393173	0.448123	0.458199	0.433654	0.497607	0.49942	0.505435	0.405442	0.494768	0.384349	0.438993	0.48985	0.313449	0.534625	0.385848	0.412774	0.479943	0.377517	0.501276	0.443801	0.471912	0.37576	0.45236	0.411208
cg15465223	0.47017	0.404874	0.477999	0.547627	0.435712	0.313036	0.398941	0.459106	0.488947	0.426662	0.487212	0.475027	0.482827	0.384256	0.421709	0.367765	0.359799	0.395507	0.440514	0.459129	0.353127	0.385662	0.45126	0.481491	0.396582	0.4509	0.495177	0.484994	0.450696	0.52481	0.44912	0.500341	0.296549	0.41959	0.393676	0.455668	0.43587	0.35382	0.452598	0.371213	0.467254	0.478819	0.300825	0.393996	0.432091	0.307205	0.35032	0.405262	0.417339
cg15874062	0.286191	0.407194	0.425177	0.422863	0.442522	0.372584	0.456042	0.377346	0.443583	0.234544	0.360648	0.349038	0.412952	0.376961	0.459397	0.294714	0.376232	0.237997	0.342378	0.462013	0.354173	0.431967	0.384821	0.400715	0.317242	0.321485	0.32318	0.327045	0.412061	0.407133	0.416515	0.395985	0.367864	0.450328	0.359979	0.334565	0.416975	0.224208	0.472857	0.349688	0.266558	0.380347	0.308196	0.397197	0.365053	0.412108	0.33404	0.373883	0.24491
cg16094511	0.426187	0.49607	0.378951	0.507566	0.414242	0.344882	0.305441	0.426569	0.44946	0.396614	0.44384	0.395322	0.459314	0.395207	0.392467	0.420119	0.329371	0.343711	0.333544	0.53951	0.351115	0.372502	0.334438	0.420701	0.394346	0.375707	0.321829	0.412253	0.374855	0.461701	0.503911	0.444149	0.321254	0.470575	0.363602	0.368679	0.48104	0.357537	0.514858	0.347181	0.395326	0.531624	0.308376	0.445715	0.400657	0.368383	0.299909	0.379686	0.398577
cg16326609	0.445563	0.410603	0.443757	0.472237	0.297744	0.361185	0.330384	0.313921	0.431753	0.360149	0.424377	0.417832	0.406266	0.386232	0.391178	0.387324	0.366305	0.350964	0.390023	0.455316	0.352999	0.313558	0.351605	0.430558	0.446392	0.379834	0.326256	0.39881	0.373553	0.45982	0.444396	0.412806	0.333219	0.456718	0.347064	0.445638	0.478757	0.31346	0.440335	0.309916	0.32248	0.439026	0.308216	0.431041	0.380335	0.319405	0.308158	0.329167	0.340295
cg16377327	0.324362	0.420217	0.483735	0.487118	0.410009	0.284079	0.379282	0.421029	0.504887	0.32661	0.468127	0.45717	0.405713	0.460931	0.430451	0.420277	0.332933	0.283221	0.395877	0.466796	0.417678	0.403905	0.446678	0.458923	0.405784	0.384756	0.370819	0.446332	0.442135	0.475495	0.487113	0.422116	0.327301	0.420982	0.438176	0.3466	0.440308	0.29566	0.497452	0.430874	0.353271	0.416021	0.354295	0.433032	0.411605	0.451374	0.436533	0.417284	0.376568
cg16384885	0.359693	0.265405	0.418205	0.348772	0.326133	0.312198	0.307421	0.399615	0.431417	0.417629	0.49204	0.375017	0.432696	0.43668	0.34214	0.387618	0.324544	0.237209	0.300663	0.404492	0.312492	0.281302	0.344789	0.326804	0.28575	0.416996	0.311604	0.355525	0.440862	0.460061	0.380504	0.400532	0.333489	0.379836	0.379419	0.286541	0.388895	0.394589	0.368803	0.375186	0.390148	0.413207	0.283125	0.362105	0.436321	0.292112	0.265586	0.327033	0.335987
cg16385237	0.402817	0.518575	0.543048	0.59764	0.481397	0.423218	0.421041	0.479646	0.608072	0.434499	0.552683	0.525877	0.543111	0.517023	0.55083	0.476658	0.420597	0.426727	0.473142	0.591704	0.402052	0.487032	0.448645	0.540397	0.469682	0.451877	0.483385	0.44229	0.523622	0.564411	0.535837	0.512576	0.390184	0.590867	0.420834	0.458531	0.490123	0.377308	0.566283	0.409482	0.4619	0.562909	0.388301	0.491132	0.528853	0.46129	0.425074	0.467232	0.469749
cg16724696	0.416527	0.331126	0.482076	0.393007	0.325492	0.360785	0.329956	0.366317	0.448037	0.473428	0.495152	0.403906	0.416079	0.392141	0.328809	0.362149	0.324795	0.35779	0.410928	0.427273	0.316418	0.308481	0.393974	0.36599	0.360853	0.401301	0.361278	0.387389	0.447292	0.476091	0.389051	0.432361	0.33209	0.391506	0.397631	0.412595	0.40354	0.419667	0.395547	0.348106	0.387439	0.452292	0.360977	0.389053	0.464378	0.232709	0.282208	0.387377	0.399322
cg16727862	0.503858	0.590706	0.600465	0.712441	0.54259	0.432133	0.452972	0.542223	0.663719	0.505704	0.626511	0.633271	0.581265	0.570197	0.562002	0.505504	0.449488	0.488241	0.510611	0.670652	0.487348	0.483797	0.5363	0.593925	0.528984	0.53157	0.521045	0.58206	0.543497	0.686217	0.642893	0.632375	0.468838	0.607232	0.540744	0.571385	0.649492	0.483954	0.642317	0.472397	0.556997	0.655141	0.40528	0.562618	0.51159	0.462875	0.432934	0.539183	0.52535
cg16907669	0.429077	0.530762	0.504957	0.582911	0.387457	0.353953	0.356291	0.377385	0.515781	0.361333	0.461382	0.473069	0.468465	0.439182	0.471619	0.347373	0.302233	0.404041	0.445481	0.50081	0.385705	0.415988	0.391424	0.481297	0.454125	0.43474	0.412006	0.483174	0.431001	0.54312	0.522784	0.49163	0.377257	0.459387	0.425439	0.496274	0.479356	0.352304	0.436284	0.387918	0.321256	0.516539	0.334079	0.51416	0.377371	0.378338	0.375177	0.397173	0.382224
cg17000714	0.382032	0.439437	0.451269	0.509469	0.402606	0.338947	0.323013	0.392928	0.460829	0.377111	0.438427	0.474006	0.417788	0.38729	0.426614	0.377207	0.360146	0.380942	0.37988	0.48655	0.343691	0.362793	0.355826	0.392308	0.353234	0.363721	0.338551	0.420488	0.392148	0.493389	0.46748	0.440147	0.28394	0.429802	0.35068	0.370249	0.479564	0.332783	0.471601	0.356469	0.445531	0.441613	0.287838	0.356231	0.389454	0.372845	0.330885	0.410187	0.384073
cg17162475	0.448789	0.510648	0.554016	0.604583	0.476848	0.309372	0.424864	0.42822	0.565714	0.346914	0.447946	0.543788	0.506352	0.416092	0.506192	0.440173	0.394368	0.400939	0.479237	0.527313	0.460437	0.438576	0.423635	0.513155	0.456188	0.436947	0.471631	0.480544	0.470313	0.518959	0.485661	0.46553	0.401174	0.435581	0.435684	0.520648	0.484843	0.303814	0.52975	0.396132	0.434407	0.482324	0.373989	0.449813	0.42901	0.409952	0.390615	0.412759	0.405561
cg17168242	0.327721	0.380231	0.408177	0.435646	0.456012	0.306452	0.333024	0.46054	0.477255	0.37082	0.456039	0.407506	0.43307	0.442995	0.449988	0.408811	0.317274	0.26779	0.343557	0.442822	0.402431	0.429408	0.402045	0.390035	0.28169	0.40622	0.376222	0.399643	0.442147	0.474019	0.399227	0.429824	0.327792	0.379201	0.34574	0.400473	0.455833	0.389135	0.433248	0.287448	0.368955	0.442908	0.318515	0.385247	0.461601	0.330136	0.34523	0.391248	0.380743
cg17277821	0.392234	0.478074	0.542203	0.603836	0.494598	0.3399	0.385868	0.550376	0.612958	0.448325	0.559179	0.51968	0.571914	0.486097	0.520408	0.454079	0.437465	0.455561	0.410838	0.541029	0.421228	0.427352	0.507786	0.53182	0.407593	0.45567	0.433735	0.506015	0.502699	0.587811	0.540076	0.524144	0.36439	0.482908	0.473974	0.490893	0.513724	0.45429	0.53903	0.454757	0.502201	0.592671	0.363799	0.480145	0.495356	0.447713	0.395147	0.523771	0.46411
cg17452424	0.435959	0.482804	0.501069	0.542557	0.387769	0.354903	0.433072	0.41255	0.557837	0.441819	0.495864	0.485703	0.511682	0.494672	0.460285	0.415892	0.412546	0.387203	0.432771	0.498615	0.364256	0.416626	0.455963	0.508923	0.390163	0.450557	0.473106	0.48484	0.45816	0.518103	0.521564	0.503706	0.350903	0.474739	0.424462	0.483725	0.46937	0.386308	0.51412	0.382479	0.465583	0.44695	0.32209	0.40221	0.442084	0.317046	0.303622	0.422767	0.45507
cg17458347	0.399935	0.35848	0.392407	0.432025	0.351842	0.301076	0.321246	0.406418	0.43848	0.373816	0.467883	0.395353	0.375495	0.408756	0.378435	0.370569	0.36422	0.325949	0.390649	0.455361	0.324235	0.360042	0.323467	0.330174	0.33837	0.413957	0.382488	0.393616	0.423106	0.441856	0.421583	0.432179	0.302174	0.327782	0.352993	0.322742	0.432314	0.312493	0.379354	0.323817	0.359309	0.46008	0.323323	0.398465	0.437781	0.248575	0.249534	0.324034	0.404263
cg17696629	0.37793	0.444227	0.438267	0.511688	0.377148	0.265519	0.333602	0.380282	0.461673	0.235014	0.402628	0.492365	0.467602	0.33148	0.457696	0.279312	0.363207	0.311853	0.419684	0.454044	0.339755	0.392278	0.409612	0.418039	0.393363	0.377626	0.368738	0.395537	0.396368	0.46749	0.485793	0.419812	0.310396	0.376336	0.351973	0.450706	0.417307	0.311959	0.435427	0.343868	0.407906	0.426579	0.343286	0.396141	0.387281	0.305331	0.36746	0.315258	0.410003
cg17722319	0.441761	0.390918	0.442224	0.450875	0.440134	0.339027	0.342742	0.413502	0.439658	0.429575	0.467913	0.343468	0.424788	0.420275	0.377481	0.456087	0.321634	0.314745	0.441305	0.470325	0.345119	0.284691	0.349348	0.387271	0.27021	0.445074	0.356853	0.411977	0.410246	0.476984	0.454953	0.451513	0.247063	0.312112	0.35999	0.355752	0.417572	0.376013	0.387489	0.32265	0.425508	0.451629	0.258503	0.394231	0.360893	0.330906	0.286378	0.335921	0.386462
cg17842068	0.328918	0.353249	0.356041	0.397401	0.411583	0.296872	0.323176	0.42005	0.474845	0.320462	0.383584	0.365454	0.419063	0.4026	0.417167	0.321922	0.33166	0.275143	0.29396	0.422531	0.287222	0.293178	0.40569	0.419998	0.351794	0.351616	0.277566	0.373341	0.340194	0.42189	0.385815	0.375312	0.297182	0.429371	0.300982	0.357006	0.327118	0.266996	0.431788	0.336871	0.311468	0.384647	0.319214	0.357232	0.382515	0.353285	0.33527	0.321727	0.331906
cg17903428	0.344561	0.469202	0.460494	0.478263	0.433393	0.397784	0.426725	0.391359	0.52271	0.345375	0.433524	0.422691	0.472855	0.451215	0.473024	0.373687	0.390523	0.299706	0.43264	0.531796	0.440238	0.42733	0.377764	0.490998	0.400511	0.38416	0.356724	0.410717	0.428265	0.447062	0.48681	0.451227	0.334505	0.509269	0.424431	0.420853	0.485803	0.285799	0.504513	0.362478	0.369578	0.503484	0.326069	0.443528	0.371416	0.426539	0.400982	0.412376	0.314288
cg18086594	0.427451	0.526943	0.480101	0.607471	0.476878	0.346136	0.381169	0.481188	0.597871	0.428448	0.53241	0.540943	0.486667	0.47525	0.476099	0.401416	0.388383	0.393087	0.404258	0.553971	0.342557	0.381464	0.483693	0.529769	0.405404	0.452743	0.429963	0.482398	0.480372	0.530119	0.4838	0.500309	0.346558	0.469639	0.417949	0.457844	0.517423	0.435089	0.500385	0.450042	0.495843	0.541682	0.346377	0.422097	0.456231	0.389994	0.395902	0.417273	0.451198
cg18095109	0.370534	0.509504	0.432138	0.536589	0.427831	0.346103	0.357651	0.397002	0.477222	0.333992	0.421125	0.438329	0.406348	0.408472	0.466548	0.36625	0.332501	0.384621	0.464445	0.519676	0.357431	0.440983	0.417565	0.500363	0.403647	0.391769	0.347216	0.429038	0.453572	0.47079	0.468817	0.424962	0.374526	0.461047	0.393023	0.446903	0.489283	0.261159	0.505478	0.358182	0.350417	0.454194	0.270267	0.420981	0.371257	0.428693	0.407732	0.453608	0.332847
cg18332146	0.486019	0.534894	0.61444	0.693559	0.437859	0.451144	0.468321	0.555705	0.629745	0.48997	0.611424	0.608175	0.632153	0.523688	0.507038	0.528226	0.427601	0.48696	0.533529	0.624779	0.472219	0.476228	0.530222	0.557757	0.514707	0.546608	0.497053	0.579804	0.539957	0.655067	0.63131	0.637842	0.451447	0.557479	0.559001	0.542791	0.632829	0.424238	0.602876	0.464779	0.492669	0.646296	0.445283	0.572299	0.497053	0.438999	0.41444	0.487804	0.452925
cg18375421	0.429109	0.476806	0.504487	0.527199	0.454948	0.348922	0.404591	0.523027	0.543442	0.419869	0.537085	0.50899	0.484261	0.529796	0.45857	0.453157	0.393212	0.396209	0.391055	0.49223	0.385475	0.392994	0.448939	0.441415	0.380886	0.4347	0.460609	0.492214	0.518229	0.564597	0.512306	0.546142	0.348756	0.435859	0.465057	0.484628	0.46752	0.373569	0.531102	0.392914	0.365646	0.526201	0.3387	0.522343	0.494696	0.343213	0.337635	0.420197	0.449574
cg18474152	0.351765	0.405703	0.413353	0.452485	0.385997	0.306559	0.428346	0.376108	0.477069	0.371648	0.435275	0.393632	0.469084	0.450051	0.386754	0.346508	0.338003	0.354962	0.401876	0.492778	0.408502	0.423943	0.358097	0.439062	0.340576	0.367731	0.373505	0.467067	0.492512	0.452823	0.443378	0.444634	0.328651	0.423863	0.412721	0.425482	0.411643	0.278481	0.443505	0.336902	0.317484	0.461063	0.313452	0.401985	0.335972	0.343269	0.264003	0.364235	0.325426
cg18706879	0.284453	0.496406	0.401367	0.470366	0.356277	0.28999	0.316146	0.383249	0.486576	0.340593	0.455551	0.396121	0.431339	0.427377	0.430621	0.375936	0.356378	0.342021	0.326151	0.53701	0.315901	0.341701	0.36604	0.443673	0.422847	0.396173	0.332514	0.347966	0.412007	0.496432	0.463164	0.402943	0.311552	0.44981	0.389462	0.37196	0.49339	0.31463	0.486653	0.358613	0.327131	0.459489	0.278352	0.395098	0.368904	0.430805	0.359512	0.387254	0.31045
cg18865566	0.356592	0.40647	0.4186	0.442186	0.314062	0.261717	0.304492	0.391748	0.388986	0.327535	0.37697	0.455604	0.38406	0.348658	0.395087	0.258018	0.326802	0.352654	0.329552	0.388245	0.283785	0.299189	0.355268	0.389882	0.361594	0.448394	0.37182	0.377577	0.348969	0.433808	0.413813	0.406958	0.309162	0.329747	0.304008	0.406623	0.35335	0.290779	0.425578	0.296181	0.417835	0.414885	0.208153	0.292714	0.273453	0.319612	0.327513	0.321218	0.352477
cg18874902	0.444289	0.520286	0.548212	0.590257	0.488533	0.328831	0.431323	0.483752	0.591841	0.341407	0.492441	0.505867	0.524091	0.431462	0.538717	0.390526	0.42406	0.373261	0.425465	0.559001	0.431448	0.473769	0.449696	0.543996	0.424409	0.460204	0.493586	0.449914	0.483924	0.538277	0.538128	0.46816	0.434798	0.466589	0.479942	0.467926	0.489389	0.352033	0.513285	0.431857	0.445062	0.481988	0.388436	0.473915	0.426658	0.492317	0.401904	0.452956	0.406065
cg19087463	0.349613	0.388626	0.43798	0.434283	0.454138	0.385965	0.446585	0.411235	0.511919	0.403583	0.422573	0.378792	0.458276	0.459379	0.467903	0.390425	0.327275	0.251751	0.35841	0.548009	0.419664	0.454744	0.388987	0.478449	0.406592	0.339278	0.290842	0.41061	0.455299	0.457992	0.477435	0.42455	0.368716	0.506152	0.390004	0.382904	0.419453	0.246598	0.517743	0.341792	0.301252	0.483815	0.462798	0.486499	0.454393	0.432946	0.410064	0.425915	0.34325
cg19110795	0.441645	0.491631	0.50262	0.54351	0.503111	0.390789	0.380538	0.516913	0.535291	0.431501	0.568244	0.523589	0.529998	0.495714	0.530224	0.398512	0.391306	0.414418	0.408801	0.540729	0.387397	0.475094	0.428905	0.458103	0.389249	0.416308	0.41552	0.466515	0.508041	0.561962	0.517709	0.546176	0.388355	0.476233	0.435386	0.483301	0.490591	0.434396	0.456215	0.403836	0.492342	0.566186	0.352139	0.537653	0.515752	0.353351	0.325982	0.457255	0.453309
cg19243391	0.402103	0.627954	0.497492	0.608688	0.498279	0.414219	0.4125	0.438045	0.63004	0.363668	0.534733	0.501909	0.514929	0.486741	0.52646	0.448531	0.339891	0.43577	0.412898	0.615308	0.42378	0.496752	0.396095	0.569941	0.501936	0.438637	0.387891	0.520242	0.443421	0.579073	0.549303	0.501186	0.384283	0.620439	0.431244	0.51388	0.550907	0.376107	0.590836	0.434963	0.425482	0.560008	0.383472	0.525771	0.421852	0.442996	0.493755	0.47459	0.447297
cg19257979	0.361394	0.362958	0.409848	0.444232	0.383322	0.335399	0.264772	0.401447	0.474497	0.403366	0.469179	0.463299	0.476505	0.395861	0.359977	0.30707	0.378181	0.400306	0.346756	0.416536	0.294781	0.345075	0.418305	0.372986	0.320623	0.40762	0.349935	0.419672	0.397282	0.433575	0.395543	0.411517	0.303962	0.301229	0.423933	0.4233	0.370478	0.485207	0.382447	0.436103	0.460076	0.435581	0.249501	0.285659	0.370957	0.338872	0.280237	0.301494	0.380225
cg19279432	0.278111	0.337992	0.407316	0.394062	0.397786	0.36178	0.397077	0.348368	0.444423	0.297351	0.397232	0.35581	0.393251	0.404009	0.445178	0.320287	0.330225	0.291175	0.376178	0.441117	0.330031	0.412619	0.329672	0.449475	0.345489	0.292821	0.274109	0.324733	0.447874	0.404868	0.350511	0.395231	0.372593	0.437726	0.355498	0.402044	0.390755	0.24127	0.455687	0.357722	0.308739	0.382132	0.322754	0.381968	0.351878	0.358142	0.316146	0.31951	0.265372
cg19310307	0.359115	0.379136	0.384467	0.401924	0.456537	0.328328	0.290365	0.374408	0.475073	0.423723	0.473898	0.359409	0.403602	0.442668	0.376757	0.473527	0.247679	0.37524	0.337381	0.547017	0.378321	0.396356	0.325493	0.364807	0.369	0.407171	0.280788	0.375505	0.360226	0.466599	0.47014	0.39743	0.330518	0.417817	0.397468	0.390991	0.423336	0.396018	0.424466	0.351377	0.325054	0.502443	0.356758	0.412937	0.443739	0.358172	0.285924	0.367978	0.390848
cg19388996	0.40738	0.348389	0.436974	0.463462	0.44529	0.383027	0.379249	0.474194	0.489219	0.474405	0.511948	0.452875	0.444276	0.476192	0.40889	0.44733	0.358732	0.348902	0.365154	0.494861	0.298714	0.387941	0.404492	0.40102	0.3698	0.453964	0.370664	0.355063	0.469021	0.474889	0.454885	0.412766	0.27477	0.451233	0.373347	0.409056	0.443972	0.387467	0.470667	0.418932	0.441084	0.482224	0.332331	0.419481	0.47644	0.34998	0.294552	0.351149	0.416412
cg19518963	0.43228	0.337954	0.423035	0.443096	0.405909	0.292254	0.25886	0.43031	0.490293	0.442872	0.494702	0.462403	0.470526	0.46944	0.435478	0.380838	0.321106	0.309837	0.373972	0.448163	0.306988	0.33735	0.406669	0.361764	0.314837	0.479399	0.374089	0.404813	0.455071	0.4812	0.488419	0.479049	0.319442	0.346858	0.467073	0.372332	0.358305	0.451568	0.419917	0.368507	0.434836	0.482932	0.307251	0.369675	0.432448	0.324826	0.318329	0.393105	0.421433
cg19633962	0.478286	0.42542	0.512545	0.556287	0.399312	0.305445	0.3299	0.374266	0.499831	0.395323	0.468768	0.49122	0.476382	0.498407	0.477794	0.423824	0.337394	0.365463	0.410608	0.486261	0.378922	0.448378	0.443352	0.42464	0.448484	0.47486	0.378847	0.51115	0.457946	0.524343	0.542077	0.543079	0.253949	0.488841	0.417414	0.421172	0.443052	0.362085	0.446936	0.452268	0.408338	0.448473	0.334698	0.493962	0.357581	0.338225	0.325132	0.393732	0.403664
cg19696329	0.345199	0.416647	0.39682	0.496283	0.370052	0.291348	0.331091	0.347998	0.397828	0.306965	0.413828	0.481619	0.35386	0.376417	0.325374	0.326143	0.294803	0.369383	0.386611	0.470727	0.358871	0.353579	0.316725	0.365069	0.384072	0.409326	0.332153	0.430933	0.324733	0.420267	0.404156	0.399682	0.351887	0.42079	0.28597	0.394823	0.506537	0.319055	0.39722	0.3658	0.33901	0.42912	0.279831	0.41902	0.2763	0.232662	0.294179	0.342024	0.283393
cg19861110	0.427546	0.460748	0.496249	0.537508	0.425884	0.378882	0.422729	0.460972	0.541591	0.408803	0.505705	0.47922	0.496151	0.498071	0.507658	0.362424	0.41709	0.366614	0.44133	0.51484	0.391284	0.449035	0.436724	0.473373	0.413382	0.461132	0.408884	0.455541	0.446267	0.537611	0.470159	0.495152	0.345695	0.48218	0.411722	0.436887	0.460493	0.408005	0.467408	0.453056	0.366265	0.509096	0.351619	0.538177	0.449023	0.387025	0.339019	0.448728	0.46572
cg19972858	0.447871	0.513837	0.493893	0.507451	0.375065	0.3632	0.345	0.46286	0.494724	0.394629	0.530437	0.470745	0.465542	0.468986	0.411279	0.393885	0.328846	0.438143	0.420982	0.493743	0.369904	0.42448	0.46477	0.474706	0.47759	0.418209	0.384699	0.487472	0.430643	0.543143	0.446557	0.47633	0.337231	0.420714	0.407365	0.426631	0.473567	0.403466	0.497313	0.374426	0.431534	0.493208	0.32704	0.425786	0.388594	0.370436	0.396248	0.407191	0.409339
cg20238978	0.410744	0.416511	0.494964	0.520121	0.415883	0.347293	0.3215	0.429623	0.532357	0.326815	0.479061	0.501278	0.488641	0.418557	0.432873	0.420869	0.365448	0.372316	0.414956	0.433356	0.343833	0.452428	0.465893	0.485118	0.417333	0.422493	0.425712	0.479156	0.48499	0.531415	0.457296	0.480027	0.255302	0.421182	0.391226	0.458619	0.467541	0.380709	0.476102	0.402741	0.470892	0.495403	0.253762	0.38331	0.476818	0.364203	0.352283	0.404914	0.424739
cg20319877	0.372472	0.322756	0.474336	0.432661	0.386295	0.333322	0.310209	0.46397	0.484107	0.391584	0.461508	0.441682	0.498514	0.406148	0.391793	0.39589	0.379566	0.367011	0.35893	0.417343	0.337325	0.321878	0.468739	0.465354	0.321927	0.441666	0.354484	0.386342	0.397827	0.468267	0.449803	0.460319	0.289661	0.386176	0.433885	0.415878	0.377518	0.419051	0.406992	0.391955	0.426042	0.422217	0.236735	0.323243	0.435113	0.409538	0.309263	0.349961	0.372083
cg20420791	0.281246	0.415937	0.388602	0.419355	0.40131	0.353167	0.25114	0.275573	0.468628	0.281726	0.359774	0.336064	0.40165	0.367233	0.376353	0.324303	0.268382	0.291689	0.318168	0.448521	0.324803	0.390948	0.289594	0.414592	0.357127	0.293269	0.256149	0.440299	0.374366	0.398613	0.449667	0.44024	0.381036	0.459296	0.287895	0.291114	0.427657	0.22368	0.415654	0.345525	0.254285	0.452104	0.315345	0.440128	0.315644	0.340232	0.343796	0.366022	0.258947
cg20575848	0.304481	0.438476	0.495515	0.485388	0.40094	0.365732	0.380945	0.380498	0.532966	0.312645	0.472786	0.44105	0.503488	0.396613	0.460528	0.3427	0.40292	0.32006	0.422947	0.485425	0.439134	0.427217	0.429953	0.457056	0.379632	0.372141	0.432039	0.429919	0.414555	0.466342	0.416426	0.455844	0.352952	0.44258	0.37883	0.434711	0.381022	0.289516	0.464575	0.370908	0.399807	0.405274	0.313788	0.396207	0.397729	0.355358	0.32878	0.434148	0.331308
cg20665002	0.352049	0.45223	0.410606	0.414777	0.435092	0.317377	0.337892	0.415034	0.489664	0.316178	0.467313	0.370883	0.407266	0.394963	0.437176	0.314018	0.366316	0.289034	0.329833	0.441324	0.365588	0.407824	0.386656	0.446211	0.344664	0.379709	0.350268	0.396862	0.377718	0.47748	0.435529	0.390169	0.349629	0.403689	0.316042	0.390647	0.43365	0.348554	0.448599	0.373211	0.38772	0.486724	0.268242	0.428431	0.452339	0.375646	0.337179	0.44357	0.352162
cg21037773	0.420037	0.456615	0.537454	0.506586	0.474037	0.366635	0.380421	0.459402	0.575902	0.347662	0.487835	0.45637	0.519837	0.481649	0.455757	0.422976	0.409891	0.334975	0.483916	0.493767	0.423478	0.426724	0.427048	0.4672	0.415631	0.408456	0.42725	0.465232	0.504178	0.530497	0.531027	0.500238	0.376591	0.479987	0.391326	0.474777	0.435566	0.293716	0.498111	0.393148	0.401	0.466285	0.39579	0.439708	0.436651	0.437856	0.331716	0.422844	0.399583
cg21058987	0.381649	0.296612	0.390913	0.40223	0.430855	0.343163	0.273647	0.395975	0.419901	0.458003	0.526113	0.384496	0.440061	0.460825	0.352118	0.478414	0.247524	0.337141	0.337084	0.465102	0.271818	0.377661	0.338005	0.322022	0.324592	0.399112	0.274069	0.396563	0.449429	0.451374	0.478952	0.513874	0.262983	0.387007	0.383282	0.332866	0.424592	0.437282	0.406663	0.332092	0.378104	0.468648	0.330245	0.486555	0.46999	0.334801	0.223276	0.360049	0.443628
cg21286626	0.457592	0.4626	0.504164	0.516797	0.459786	0.345201	0.386451	0.477805	0.513207	0.39039	0.504602	0.512102	0.495766	0.453964	0.51985	0.366334	0.413737	0.335346	0.419815	0.527014	0.43801	0.414518	0.495772	0.495372	0.461795	0.475146	0.399211	0.477702	0.495024	0.51913	0.492345	0.49605	0.376762	0.490786	0.426434	0.464632	0.434336	0.392886	0.503599	0.390147	0.47122	0.482036	0.386547	0.440712	0.410069	0.404176	0.39344	0.424021	0.402962
cg21755457	0.561453	0.596298	0.547916	0.651271	0.546298	0.43764	0.422101	0.526758	0.649573	0.518233	0.666508	0.592363	0.589318	0.513434	0.587205	0.489183	0.435024	0.466542	0.471246	0.667922	0.441927	0.503612	0.502602	0.521818	0.518147	0.542652	0.518127	0.567439	0.566354	0.616898	0.607997	0.55329	0.45713	0.596121	0.507374	0.537939	0.655302	0.498276	0.63006	0.491211	0.519403	0.628115	0.402328	0.549149	0.540925	0.41589	0.433864	0.513212	0.562965
cg21889116	0.296741	0.379453	0.370278	0.372775	0.432337	0.31328	0.401843	0.386796	0.421245	0.295024	0.346177	0.356111	0.3805	0.390152	0.436875	0.321069	0.322523	0.28931	0.374319	0.434281	0.437554	0.435492	0.311245	0.410882	0.336861	0.256025	0.316702	0.341054	0.375064	0.393652	0.4208	0.361541	0.364688	0.402821	0.351633	0.325922	0.413278	0.199063	0.425936	0.293021	0.318712	0.418602	0.263138	0.428659	0.39054	0.383612	0.325306	0.386647	0.261807
cg21893394	0.40686	0.293582	0.455104	0.457682	0.354081	0.242641	0.264571	0.432541	0.450747	0.430393	0.475746	0.459268	0.481329	0.432075	0.344665	0.384613	0.361638	0.333763	0.356892	0.38237	0.278924	0.281435	0.325317	0.327347	0.303768	0.447485	0.40334	0.45365	0.420846	0.495846	0.435469	0.45493	0.25654	0.302701	0.350755	0.38924	0.36436	0.467604	0.35035	0.380478	0.484686	0.466609	0.251428	0.305686	0.446237	0.315388	0.248229	0.345591	0.423863
cg22082800	0.285304	0.37336	0.360485	0.412645	0.395409	0.282995	0.394146	0.353434	0.452228	0.319219	0.420505	0.379839	0.419999	0.379089	0.404363	0.368372	0.278158	0.288111	0.335342	0.486892	0.32357	0.366137	0.336129	0.39476	0.352372	0.385132	0.273846	0.408514	0.354488	0.440013	0.459671	0.415859	0.380511	0.440782	0.346996	0.331423	0.443339	0.22809	0.417677	0.311	0.302025	0.428001	0.320154	0.429056	0.362658	0.345215	0.340679	0.357178	0.318004
cg22114501	0.38591	0.529679	0.508983	0.573245	0.485882	0.322293	0.424673	0.431657	0.565336	0.31679	0.474972	0.528599	0.484075	0.471424	0.51239	0.449494	0.393881	0.385763	0.453438	0.534215	0.450403	0.489881	0.434286	0.486238	0.459559	0.422634	0.457734	0.458427	0.489832	0.518947	0.527443	0.507093	0.449735	0.51121	0.4719	0.501044	0.508252	0.315716	0.475709	0.430405	0.369129	0.481838	0.383531	0.54213	0.401921	0.48433	0.364242	0.446089	0.368339
cg22225065	0.441628	0.55107	0.579931	0.574288	0.482241	0.430207	0.504236	0.495283	0.625537	0.427206	0.522706	0.522125	0.577114	0.577649	0.537976	0.449225	0.442084	0.404096	0.486304	0.596429	0.477072	0.564864	0.500061	0.541008	0.499309	0.443699	0.429975	0.513099	0.517601	0.551598	0.574213	0.580384	0.435189	0.561353	0.501945	0.498396	0.50539	0.335216	0.559691	0.463789	0.420076	0.547274	0.448846	0.546253	0.488349	0.506922	0.416578	0.522884	0.440599
cg22332388	0.27048	0.463528	0.422626	0.478937	0.426012	0.257819	0.307501	0.322873	0.47006	0.234117	0.319197	0.434299	0.36575	0.377107	0.4905	0.264684	0.339798	0.331521	0.305362	0.404139	0.393633	0.330493	0.320699	0.40274	0.340665	0.391762	0.326883	0.38352	0.372476	0.388432	0.446866	0.386976	0.260553	0.381039	0.306392	0.402955	0.358666	0.244265	0.404228	0.402136	0.371741	0.378725	0.354533	0.370365	0.340335	0.404896	0.375182	0.303175	0.276186
cg22389270	0.486315	0.578527	0.561228	0.635974	0.528608	0.520938	0.434843	0.48754	0.64708	0.515266	0.614349	0.529643	0.545114	0.538277	0.533998	0.486674	0.387421	0.449441	0.45248	0.692463	0.457512	0.545059	0.437826	0.600483	0.507138	0.467566	0.388188	0.558252	0.526027	0.632194	0.613593	0.627569	0.467373	0.698244	0.464466	0.512927	0.657037	0.410014	0.637339	0.482049	0.465189	0.646427	0.454666	0.606741	0.493082	0.490006	0.476094	0.526074	0.438025
cg22405558	0.456454	0.447978	0.521248	0.546816	0.455856	0.32866	0.358692	0.450478	0.568647	0.475145	0.621491	0.541531	0.510527	0.492076	0.489816	0.419717	0.398219	0.405819	0.432576	0.534487	0.405493	0.416843	0.463661	0.503669	0.453673	0.516743	0.461015	0.547688	0.507786	0.593811	0.502307	0.571255	0.337435	0.479836	0.447783	0.503596	0.536467	0.466985	0.463436	0.415274	0.465643	0.55567	0.322604	0.49828	0.476436	0.330408	0.373155	0.389971	0.501273
cg22496377	0.468683	0.547263	0.466401	0.550086	0.498717	0.516357	0.405938	0.408799	0.575595	0.489359	0.564766	0.463407	0.552528	0.49742	0.447152	0.481234	0.359855	0.413449	0.419378	0.676325	0.438765	0.440526	0.361628	0.542517	0.485223	0.483121	0.368592	0.504002	0.493198	0.594898	0.578354	0.546611	0.480311	0.658212	0.457915	0.465228	0.621662	0.436451	0.573885	0.434947	0.46403	0.626183	0.412014	0.570197	0.456863	0.379242	0.383644	0.489056	0.427134
cg22592943	0.354496	0.372896	0.483916	0.44904	0.432525	0.402768	0.443223	0.469097	0.521055	0.402997	0.450719	0.392669	0.487761	0.443518	0.458801	0.444723	0.318253	0.325917	0.389904	0.530424	0.372986	0.424762	0.359321	0.483396	0.367939	0.384525	0.30223	0.401106	0.422693	0.507822	0.473591	0.47921	0.410993	0.501823	0.475302	0.385152	0.457314	0.305104	0.479574	0.357432	0.36248	0.513278	0.433245	0.494549	0.467725	0.423397	0.358316	0.410686	0.348444
cg22743003	0.476993	0.537426	0.530182	0.621007	0.555757	0.373981	0.498467	0.490386	0.636012	0.408362	0.571879	0.545298	0.528012	0.493167	0.596185	0.478147	0.380315	0.439398	0.440244	0.595848	0.459514	0.525593	0.461143	0.538608	0.445809	0.410831	0.450157	0.525915	0.507057	0.571864	0.59805	0.59873	0.458628	0.575802	0.459462	0.483143	0.574888	0.370645	0.582383	0.45309	0.416397	0.591225	0.43578	0.602488	0.482781	0.517097	0.445978	0.491947	0.470225
cg22935501	0.517506	0.415777	0.496073	0.569232	0.514559	0.345275	0.346512	0.492575	0.573287	0.510148	0.59066	0.525841	0.482655	0.479918	0.474571	0.446247	0.342588	0.393359	0.380431	0.543054	0.41283	0.400841	0.442683	0.44877	0.394219	0.525646	0.445374	0.496772	0.50491	0.541179	0.54494	0.509784	0.36036	0.43208	0.440495	0.468566	0.486427	0.524323	0.452172	0.399246	0.519542	0.572351	0.313273	0.500719	0.557843	0.349104	0.368134	0.457743	0.556278
cg23261491	0.457954	0.51959	0.457489	0.574198	0.416755	0.386311	0.357064	0.449171	0.553978	0.414132	0.497594	0.473746	0.521916	0.447469	0.464985	0.399126	0.394204	0.475381	0.389512	0.539941	0.402226	0.392946	0.423963	0.481912	0.490187	0.486194	0.460451	0.50433	0.501041	0.517355	0.502061	0.487415	0.33324	0.458008	0.420289	0.431591	0.497354	0.399912	0.505659	0.433635	0.458459	0.53051	0.323334	0.437966	0.388562	0.353644	0.406805	0.479966	0.394674
cg23283234	0.386014	0.41267	0.517552	0.491203	0.462115	0.342155	0.358267	0.477698	0.490998	0.402718	0.516161	0.467611	0.479437	0.440295	0.482822	0.42502	0.425281	0.314966	0.380049	0.446121	0.374647	0.388552	0.421258	0.437486	0.352535	0.485958	0.41153	0.409035	0.447213	0.530504	0.456427	0.495822	0.355282	0.427468	0.397103	0.411915	0.441597	0.457529	0.454595	0.377166	0.500169	0.446795	0.327022	0.427671	0.51743	0.374595	0.330108	0.449908	0.401305
cg23354014	0.432726	0.477	0.522158	0.524448	0.508544	0.375264	0.431429	0.487442	0.560275	0.422948	0.534775	0.503865	0.56274	0.419534	0.52166	0.434848	0.415396	0.424513	0.407628	0.536932	0.459478	0.465533	0.476893	0.532088	0.45944	0.466378	0.490194	0.43882	0.482435	0.538093	0.488077	0.510957	0.349727	0.496945	0.425972	0.474585	0.465434	0.442984	0.511694	0.456685	0.507033	0.536535	0.421362	0.463382	0.451563	0.417196	0.414833	0.456974	0.442039
cg23507025	0.363353	0.420308	0.429014	0.458608	0.464947	0.319489	0.372248	0.400816	0.461181	0.342121	0.419586	0.439247	0.423198	0.427694	0.435113	0.40572	0.360837	0.342508	0.368958	0.488368	0.40859	0.4122	0.36377	0.446098	0.378775	0.349594	0.330398	0.397296	0.382959	0.424858	0.467867	0.427903	0.394356	0.453047	0.410908	0.386887	0.484619	0.288282	0.454727	0.413939	0.334778	0.435496	0.313819	0.444576	0.399073	0.395065	0.39521	0.407676	0.33518
cg23659333	0.291654	0.461135	0.397849	0.453928	0.434249	0.336151	0.349925	0.402584	0.528921	0.365842	0.468505	0.390466	0.46276	0.445436	0.427553	0.388704	0.36855	0.365853	0.387323	0.498277	0.406462	0.389024	0.384404	0.473297	0.395986	0.324221	0.324145	0.42766	0.442129	0.482618	0.436757	0.417721	0.361042	0.469095	0.380819	0.353185	0.45725	0.28462	0.493893	0.398261	0.326385	0.460709	0.33346	0.43194	0.370891	0.451804	0.39043	0.433966	0.35581
cg23940655	0.406739	0.445452	0.399874	0.492103	0.411732	0.306301	0.283564	0.420699	0.450774	0.368347	0.459923	0.478065	0.404554	0.38781	0.431619	0.399691	0.328744	0.389694	0.365476	0.436179	0.319765	0.337523	0.341392	0.443103	0.344935	0.398631	0.397695	0.435441	0.369072	0.477679	0.421965	0.452823	0.324574	0.347212	0.346794	0.434507	0.405321	0.384174	0.390038	0.387497	0.456348	0.48991	0.317416	0.341101	0.360391	0.349405	0.366464	0.39185	0.423003
cg23965905	0.500714	0.581111	0.573245	0.6676	0.433704	0.382991	0.389072	0.454763	0.588001	0.374833	0.5423	0.576366	0.508712	0.530976	0.550294	0.401839	0.389862	0.44876	0.490322	0.580109	0.450044	0.519357	0.458881	0.549355	0.519791	0.538559	0.459592	0.55491	0.516369	0.583107	0.577565	0.562588	0.393369	0.537209	0.452118	0.53455	0.536088	0.368768	0.533602	0.435337	0.464282	0.56884	0.385835	0.518312	0.441267	0.418718	0.475575	0.536682	0.454706
cg24099592	0.384501	0.528933	0.483461	0.56311	0.479538	0.37853	0.364758	0.393483	0.558972	0.334146	0.485841	0.449809	0.466806	0.485784	0.50705	0.408454	0.309748	0.341863	0.397556	0.55732	0.460174	0.437187	0.378632	0.558666	0.452566	0.407062	0.338591	0.492573	0.458966	0.528364	0.560999	0.492868	0.421133	0.578645	0.425852	0.408755	0.534109	0.271582	0.542856	0.40609	0.347637	0.510489	0.340138	0.541081	0.397578	0.429167	0.442459	0.463726	0.399743
cg24438687	0.460637	0.514904	0.526552	0.572307	0.503721	0.389006	0.411241	0.47519	0.538794	0.449032	0.545635	0.550971	0.526509	0.549249	0.461773	0.454867	0.333722	0.419715	0.487322	0.586862	0.46922	0.470792	0.458075	0.526723	0.487154	0.481884	0.367325	0.528658	0.509683	0.581966	0.55738	0.577243	0.356273	0.53651	0.493155	0.444853	0.520609	0.351493	0.545992	0.416644	0.423977	0.578451	0.345807	0.541761	0.464064	0.411531	0.361853	0.477735	0.424112
cg24638235	0.34818	0.384932	0.418275	0.441686	0.349198	0.285306	0.31852	0.367014	0.404316	0.296527	0.369928	0.418824	0.378393	0.3678	0.382543	0.261126	0.287819	0.313558	0.327817	0.471835	0.332599	0.279341	0.33527	0.402188	0.351483	0.365149	0.282992	0.393492	0.348677	0.459224	0.406624	0.371405	0.279349	0.4061	0.272936	0.336673	0.415818	0.259916	0.405271	0.331398	0.322811	0.390196	0.277764	0.38845	0.292989	0.319593	0.296241	0.335456	0.254587
cg24728479	0.500905	0.562093	0.531985	0.629911	0.515274	0.434743	0.487223	0.532579	0.644427	0.513709	0.604726	0.595072	0.605078	0.574286	0.538383	0.500178	0.446795	0.452167	0.488933	0.654403	0.498316	0.499237	0.47183	0.552461	0.493181	0.527741	0.441641	0.555067	0.554311	0.647812	0.609785	0.587964	0.51024	0.618998	0.52372	0.550774	0.621316	0.45584	0.591618	0.48608	0.476883	0.653449	0.442541	0.603227	0.546203	0.496234	0.428075	0.5728	0.489541
cg24736543	0.428653	0.337398	0.404444	0.46431	0.361815	0.302634	0.269858	0.451549	0.455939	0.420884	0.455382	0.451402	0.438086	0.408994	0.383383	0.424333	0.310381	0.390647	0.326557	0.394905	0.269057	0.254505	0.368329	0.387118	0.355574	0.46226	0.396205	0.412886	0.391064	0.489217	0.410348	0.423673	0.21015	0.337685	0.350384	0.399052	0.402054	0.488155	0.335378	0.348112	0.495814	0.499115	0.290313	0.336726	0.472093	0.258177	0.272042	0.327788	0.469202
cg24791862	0.356704	0.436358	0.359413	0.431754	0.454412	0.338271	0.374416	0.424037	0.4638	0.30654	0.405533	0.337353	0.493306	0.390844	0.424731	0.343473	0.359477	0.295133	0.365518	0.545145	0.403916	0.420848	0.353466	0.443346	0.370313	0.318594	0.297886	0.377657	0.40225	0.418079	0.455212	0.395999	0.406971	0.485289	0.416131	0.345725	0.474233	0.248363	0.540754	0.379005	0.323017	0.443502	0.323645	0.424798	0.379442	0.436482	0.323429	0.41646	0.269907
cg25205375	0.494057	0.600822	0.595532	0.660491	0.505696	0.429485	0.440921	0.563154	0.672917	0.506147	0.639547	0.630461	0.60703	0.574372	0.606669	0.525618	0.448982	0.474131	0.492966	0.67008	0.496105	0.534632	0.511646	0.595358	0.509542	0.52992	0.516632	0.554065	0.589724	0.703241	0.645051	0.64263	0.471994	0.631459	0.542767	0.550328	0.627487	0.452298	0.658303	0.491334	0.499611	0.646268	0.474209	0.593776	0.549373	0.515556	0.459429	0.547985	0.526387
cg25321703	0.527694	0.336936	0.450276	0.430447	0.419454	0.408972	0.331705	0.503656	0.433032	0.44114	0.559972	0.467023	0.453154	0.449833	0.384331	0.417089	0.311509	0.38473	0.4444	0.484585	0.351214	0.353426	0.388731	0.377287	0.34265	0.502985	0.332347	0.404506	0.453613	0.518084	0.469728	0.497882	0.284775	0.374268	0.430586	0.428512	0.49006	0.444256	0.478169	0.352135	0.447893	0.519997	0.325999	0.471006	0.500306	0.301167	0.295941	0.43244	0.43497
cg25410842	0.546034	0.55494	0.594482	0.648115	0.505907	0.391377	0.409921	0.513482	0.628288	0.484553	0.617942	0.602312	0.585737	0.533255	0.524147	0.489236	0.407563	0.491923	0.505714	0.621071	0.461489	0.494088	0.461822	0.589123	0.528011	0.539001	0.442743	0.567022	0.569395	0.641525	0.634588	0.621094	0.41446	0.550762	0.501562	0.562551	0.593133	0.43708	0.594495	0.501325	0.549419	0.598215	0.352408	0.511736	0.48387	0.443299	0.406145	0.483527	0.537213
cg25598159	0.528135	0.578319	0.543021	0.653571	0.474017	0.40457	0.365699	0.559505	0.583697	0.4377	0.572794	0.546751	0.577367	0.460823	0.533022	0.438113	0.392276	0.448907	0.45564	0.61279	0.42632	0.431788	0.491683	0.562593	0.560144	0.444272	0.458592	0.515644	0.480431	0.671932	0.600374	0.566239	0.406799	0.563461	0.441831	0.498946	0.585366	0.394109	0.562711	0.469081	0.478917	0.621769	0.418042	0.525899	0.480942	0.402215	0.433138	0.428879	0.487829
cg25793692	0.364121	0.376025	0.42815	0.415107	0.384659	0.334728	0.32119	0.364408	0.460008	0.385045	0.391026	0.432158	0.417736	0.41814	0.387956	0.369542	0.340417	0.304432	0.309857	0.386195	0.339454	0.342303	0.297007	0.429438	0.432077	0.403055	0.345058	0.39033	0.437233	0.431903	0.415989	0.400763	0.303662	0.399192	0.361264	0.39562	0.342281	0.33757	0.407734	0.372894	0.335965	0.430607	0.323585	0.38914	0.367797	0.350443	0.2927	0.366894	0.310627
cg25863369	0.448197	0.496541	0.495928	0.551891	0.428147	0.32769	0.4041	0.460251	0.57317	0.428163	0.499573	0.510628	0.511767	0.475157	0.534368	0.442314	0.404985	0.359683	0.380871	0.549873	0.415773	0.43344	0.409679	0.531749	0.500866	0.437081	0.376584	0.523243	0.477397	0.560893	0.532924	0.539202	0.361896	0.515485	0.40478	0.465896	0.509505	0.439706	0.531972	0.435413	0.435946	0.536648	0.429192	0.499	0.491581	0.420447	0.456257	0.48902	0.395796
cg25953504	0.453628	0.590001	0.579462	0.615406	0.480913	0.39788	0.421428	0.509911	0.602523	0.411745	0.568365	0.546098	0.561862	0.51558	0.594131	0.439344	0.470005	0.410803	0.410816	0.598482	0.420569	0.48122	0.449033	0.563218	0.502868	0.4755	0.45454	0.54439	0.531758	0.596876	0.58889	0.591036	0.415187	0.565699	0.428526	0.524181	0.539511	0.394105	0.604658	0.439733	0.450501	0.543553	0.437402	0.508841	0.513859	0.431293	0.438032	0.471414	0.481148
cg26090554	0.39222	0.405133	0.454333	0.452159	0.493931	0.430444	0.445588	0.404575	0.512116	0.433135	0.466714	0.44	0.502968	0.48034	0.462274	0.453559	0.351138	0.359773	0.426047	0.55355	0.380656	0.457177	0.450963	0.490057	0.446942	0.395692	0.357627	0.396703	0.496217	0.514596	0.49314	0.479443	0.416431	0.537988	0.443833	0.424866	0.480077	0.348415	0.509718	0.413736	0.396482	0.49965	0.376923	0.50246	0.458081	0.418328	0.354117	0.433808	0.401506
cg26205217	0.512885	0.56461	0.572657	0.623338	0.534787	0.406524	0.453129	0.548137	0.598463	0.520078	0.602547	0.57113	0.571724	0.545467	0.56478	0.512527	0.427292	0.469306	0.494829	0.668016	0.442438	0.551795	0.485449	0.562686	0.470627	0.47294	0.398614	0.543203	0.57015	0.650164	0.587041	0.660573	0.429283	0.624367	0.458226	0.550805	0.63811	0.403823	0.634112	0.472458	0.496601	0.651514	0.443676	0.601044	0.587498	0.460409	0.4714	0.477608	0.533135
cg26246133	0.474082	0.414125	0.459018	0.494361	0.485337	0.42396	0.373295	0.47993	0.490971	0.449825	0.519918	0.446658	0.459244	0.465767	0.479343	0.431278	0.356408	0.394288	0.417836	0.51562	0.43127	0.465208	0.374131	0.40538	0.397756	0.460455	0.340727	0.421541	0.425915	0.507167	0.529822	0.517877	0.375551	0.479259	0.426098	0.367494	0.51193	0.362717	0.514948	0.379344	0.413941	0.552502	0.387175	0.532668	0.472533	0.403268	0.307747	0.451743	0.400076
cg26354173	0.29765	0.455573	0.392603	0.443466	0.396256	0.375488	0.325314	0.29753	0.482045	0.247255	0.356274	0.362075	0.447196	0.408124	0.434093	0.317428	0.354001	0.266702	0.336432	0.449228	0.386977	0.365136	0.336155	0.459747	0.339647	0.300424	0.300545	0.35572	0.347352	0.426828	0.466366	0.395043	0.376617	0.477794	0.296574	0.37354	0.468721	0.203024	0.453328	0.365407	0.33365	0.45975	0.360179	0.42941	0.361365	0.392406	0.394033	0.440861	0.235888
cg26433208	0.419797	0.581109	0.530062	0.599806	0.458308	0.395597	0.410254	0.475263	0.583456	0.484374	0.573448	0.55332	0.559197	0.514422	0.508291	0.489255	0.460297	0.458147	0.443136	0.616628	0.440322	0.438004	0.435771	0.509631	0.453123	0.451969	0.440346	0.526396	0.535455	0.569631	0.549749	0.555511	0.390416	0.59826	0.500889	0.472881	0.542645	0.443902	0.582641	0.432111	0.431529	0.564068	0.393924	0.50133	0.441323	0.409921	0.401137	0.485389	0.41195
cg26510017	0.481987	0.551647	0.424025	0.602728	0.405121	0.291517	0.36371	0.429175	0.509665	0.366418	0.476376	0.489694	0.444702	0.480268	0.46268	0.388982	0.344545	0.424713	0.420869	0.548326	0.412833	0.405906	0.421733	0.49445	0.464828	0.389701	0.41914	0.42414	0.430958	0.542198	0.486298	0.471725	0.320042	0.454891	0.401836	0.439279	0.520858	0.318598	0.517453	0.41379	0.422234	0.464885	0.303798	0.45342	0.369536	0.400476	0.396373	0.385733	0.370771
cg26573518	0.430493	0.490414	0.496288	0.464478	0.496953	0.431208	0.437865	0.457809	0.528341	0.399863	0.482231	0.414766	0.446	0.502009	0.483847	0.413444	0.325837	0.334488	0.423086	0.578984	0.434718	0.490468	0.420562	0.458006	0.408826	0.421665	0.395688	0.464544	0.495761	0.450775	0.474447	0.51611	0.399258	0.525781	0.440148	0.422408	0.495089	0.304677	0.502273	0.393273	0.360159	0.529999	0.338893	0.49259	0.467028	0.402904	0.386386	0.456539	0.407288
cg26635845	0.361144	0.417957	0.420325	0.438379	0.35727	0.229771	0.327897	0.406695	0.461024	0.293685	0.413508	0.398993	0.416678	0.369608	0.412077	0.303737	0.31243	0.263243	0.293952	0.42551	0.313924	0.390193	0.345607	0.411334	0.390152	0.363499	0.376994	0.364415	0.435529	0.378967	0.429553	0.391768	0.308426	0.392016	0.347762	0.360566	0.355518	0.232059	0.398523	0.369444	0.362175	0.400812	0.321284	0.38299	0.372794	0.353595	0.289782	0.359252	0.357264
cg26660754	0.346391	0.51953	0.452491	0.547069	0.340873	0.315579	0.298741	0.327369	0.455053	0.279074	0.34106	0.441851	0.418003	0.355077	0.426098	0.342421	0.328625	0.386869	0.393607	0.464415	0.36242	0.38623	0.316464	0.404327	0.486871	0.364546	0.402064	0.348076	0.357749	0.460593	0.409328	0.423476	0.35515	0.40122	0.326079	0.465688	0.44191	0.216665	0.424214	0.321175	0.355005	0.415321	0.343529	0.362832	0.266622	0.30875	0.403076	0.342543	0.308355
cg26682270	0.453462	0.5312	0.511703	0.610876	0.480687	0.414145	0.386717	0.471657	0.582509	0.49745	0.606247	0.543148	0.542744	0.519062	0.504378	0.496478	0.388891	0.422369	0.405578	0.639435	0.403973	0.463269	0.418355	0.498701	0.448286	0.470968	0.351902	0.509861	0.512366	0.621105	0.592016	0.585281	0.42471	0.623322	0.459363	0.476653	0.626688	0.457194	0.573379	0.474896	0.393768	0.595594	0.344119	0.546724	0.472892	0.413903	0.409142	0.472318	0.401409
cg26827058	0.316095	0.388723	0.46746	0.489934	0.361347	0.219481	0.329638	0.337073	0.431926	0.295536	0.415962	0.401906	0.353611	0.347408	0.330303	0.353172	0.21914	0.253952	0.326581	0.438995	0.304499	0.331508	0.317538	0.341314	0.320298	0.33665	0.367355	0.377485	0.403916	0.457068	0.357733	0.390823	0.32795	0.341858	0.337229	0.344536	0.434344	0.292742	0.388697	0.368018	0.36673	0.381215	0.24234	0.345657	0.269457	0.266601	0.245871	0.318459	0.32895
cg26900750	0.262919	0.418383	0.395385	0.363214	0.473517	0.399246	0.421358	0.421012	0.422119	0.397206	0.419557	0.322848	0.425714	0.493735	0.435876	0.349058	0.372803	0.289231	0.37696	0.511531	0.393898	0.381831	0.330059	0.358169	0.260533	0.31072	0.297085	0.336868	0.395563	0.435521	0.426657	0.420135	0.362226	0.464789	0.367711	0.374023	0.42313	0.27317	0.49656	0.353246	0.290223	0.421486	0.358016	0.477714	0.452061	0.470876	0.330998	0.349723	0.29113
cg26954736	0.299377	0.419911	0.444619	0.459191	0.440718	0.309132	0.414898	0.414659	0.499849	0.339751	0.380563	0.389239	0.397698	0.435248	0.432468	0.385216	0.374959	0.284139	0.386693	0.439542	0.384735	0.404326	0.385338	0.43095	0.336574	0.333231	0.33438	0.35154	0.388907	0.467084	0.427079	0.435818	0.37789	0.432165	0.378823	0.38682	0.395237	0.207774	0.445392	0.337021	0.311067	0.399801	0.31755	0.405198	0.376768	0.439661	0.381905	0.398658	0.279459
cg27172893	0.286874	0.407399	0.413905	0.454782	0.481145	0.340362	0.412518	0.422548	0.477192	0.316867	0.487349	0.351536	0.470414	0.324934	0.41878	0.357631	0.338161	0.216648	0.321883	0.497248	0.417052	0.402113	0.336759	0.425847	0.322598	0.338523	0.38317	0.405677	0.400882	0.467361	0.435708	0.429051	0.349639	0.482449	0.385875	0.375604	0.429686	0.240986	0.466947	0.350574	0.308506	0.440138	0.360879	0.458381	0.4061	0.449204	0.354347	0.362222	0.339493
cg27338957	0.378599	0.52915	0.503528	0.557867	0.410622	0.295052	0.367718	0.413169	0.552251	0.312519	0.455604	0.45538	0.454632	0.401957	0.528161	0.396935	0.382289	0.385639	0.376658	0.52434	0.411041	0.457571	0.408822	0.509431	0.433912	0.413822	0.393193	0.472679	0.481879	0.514277	0.476156	0.467484	0.403833	0.480484	0.377319	0.460506	0.493423	0.2894	0.4963	0.374929	0.309159	0.525311	0.389325	0.487375	0.393802	0.396474	0.426296	0.443044	0.374689
cg27359972	0.564888	0.56083	0.585285	0.636391	0.521701	0.395212	0.42153	0.566762	0.615747	0.545839	0.623114	0.599248	0.619314	0.559169	0.598043	0.460173	0.475054	0.443677	0.509989	0.684494	0.47496	0.489004	0.509904	0.572237	0.475683	0.544869	0.453429	0.545114	0.572419	0.635899	0.597093	0.588637	0.440039	0.579766	0.51783	0.537785	0.583791	0.476191	0.62023	0.493802	0.500335	0.60831	0.417587	0.550663	0.536656	0.47663	0.434656	0.491602	0.466487
cg27426082	0.376659	0.496643	0.461798	0.54712	0.345411	0.37052	0.320904	0.421917	0.484281	0.367489	0.479867	0.460967	0.469557	0.373038	0.387843	0.378532	0.344204	0.41504	0.370403	0.527596	0.281129	0.381006	0.299569	0.465383	0.404407	0.347574	0.414629	0.399444	0.393076	0.503813	0.473708	0.447454	0.337428	0.464907	0.371916	0.374416	0.516141	0.352575	0.499822	0.376267	0.397094	0.495749	0.293791	0.417514	0.386553	0.328427	0.303101	0.386888	0.365601
cg27577239	0.463569	0.523538	0.540875	0.621843	0.470092	0.393106	0.47623	0.488354	0.591314	0.457662	0.552984	0.596447	0.553841	0.530437	0.512954	0.488287	0.416112	0.38808	0.485543	0.600126	0.4397	0.458104	0.481365	0.525943	0.507171	0.528725	0.469131	0.503979	0.515643	0.573781	0.568086	0.54835	0.416824	0.539677	0.507694	0.517127	0.526379	0.403291	0.561518	0.508747	0.475793	0.57499	0.386064	0.494992	0.469255	0.426045	0.470821	0.455157	0.440595
cg27643919	0.42935	0.388176	0.440527	0.469359	0.38385	0.390207	0.336639	0.466882	0.501941	0.467183	0.477893	0.469806	0.47602	0.467186	0.441369	0.392891	0.343456	0.414933	0.399412	0.462694	0.310134	0.39792	0.397626	0.426257	0.400446	0.426142	0.406279	0.418215	0.424771	0.507693	0.474101	0.507801	0.243034	0.428525	0.398382	0.430074	0.412409	0.420069	0.424136	0.397579	0.455892	0.46073	0.29865	0.407418	0.430956	0.306621	0.326814	0.419062	0.408383
[truncated: 169 more columns]

## Sheet: Suppl Table 3
Suppl Table 3. Functional characterization of module 1 (part 1)
CpG	P-value	b	SE	Position	Chromosome	Gene	Genomic location	Proximity to CpG island
cg13496324	4.77909e-05	0.00237458	0.000577807	90893736	7	FZD1	TSS200	Island
cg16384885	5.64712e-05	0.00177661	0.000436584	113930767	11	ZBTB16	TSS1500;5'UTR	Island
cg14756353	6.5595e-05	0.00219657	0.00054466	121468984	3	GOLGB1	TSS1500	S_Shore
cg06671139	0.000189803	0.00110301	0.000292875	73075935	15	ADPGK	1stExon;Body	Island
cg00563892	0.000191043	0.00182251	0.000484135	42588392	2	COX7A2L	TSS200	Island
cg12570756	0.000221117	0.00268644	0.000720902	809538	11	RPLP2	TSS1500	Island
cg00736283	0.000229727	0.00204317	0.000549751	14247601	19	ASF1B	TSS200	Island
cg03925157	0.000257233	0.00217754	0.000590619	17549955	20	DSTN	TSS1500	Island
cg00998813	0.000262605	0.00237259	0.000644473	49894005	3	TRAIP	TSS200	Island
cg05951573	0.000269031	0.00226955	0.00061755	150812282	7	AGAP3	Body
cg03529744	0.000342899	0.00248543	0.000688363	9600884	12	DDX12	TSS200	Island
cg14644166	0.000646611	0.00122891	0.000357502	105085633	3	ALCAM	TSS200	N_Shore
cg23659333	0.000838741	0.00227536	0.000676313	12833292	19	TNPO2	5'UTR;1stExon;TSS200	Island
cg04160753	0.000945606	0.00360009	0.00108104	134257307	10	C10orf91	TSS1500
cg21058987	0.000989336	0.00236767	0.000713742	50778937	14	L2HGDH;ATP5S	1stExon;5'UTR;TSS200	Island
cg26205217	0.00104583	0.00221387	0.000670608	37529764	21
cg13147013	0.00114555	0.00246074	0.000751375	99852409	13	UBAC2	TSS1500	Island
cg10654496	0.00118456	0.00185681	0.000568657	118609261	10
cg01197891	0.00148547	0.00170704	0.000533628	57843787	4	C4orf14;POLR2B	1stExon;TSS1500;5'UTR	Island
cg04626451	0.00166009	0.00317742	0.00100362	143998967	6	PHACTR2	TSS200;Body	N_Shore
cg22592943	0.00167364	0.00146946	0.000464502	95787923	2	MRPS5	TSS200	Island
cg17452424	0.00179311	0.00170437	0.00054229	2893312	12
cg18086594	0.00206342	0.00235139	0.00075837	44803244	3	KIF15;KIAA1143	1stExon;5'UTR;TSS200	Island
cg06740598	0.00219778	0.00116799	0.000379043	26467551	2	HADHB;HADHA	TSS200;1stExon;5'UTR	Island
cg24728479	0.00256127	0.00208923	0.000688492	146228505	8	ZNF252;C8orf77	TSS1500;Body	Island
cg08962590	0.002576	0.00124412	0.000410231	180631158	3	FXR1	Body;5'UTR	S_Shore
cg02921697	0.00302754	0.00158556	0.00053161	104629413	10	AS3MT	Body	Island
cg26900750	0.00345646	0.00215462	0.000732644	41109870	19	LTBP4	Body	Island
cg09571404	0.00346826	0.0013744	0.000467516	241500448	2	DUSP28	1stExon	Island
cg07974643	0.00355787	0.00157578	0.000537494	57856977	14	NAA30	TSS1500	Island
cg01769344	0.00362869	0.00130456	0.000445932	144105777	4	USP38	TSS1500	Island
cg06352924	0.00390887	0.00149688	0.000515853	150321728	3	SELT	Body	Island
cg14768782	0.00405404	0.00230014	0.000795874	128712993	3	KIAA1257	TSS200	Island
cg07498425	0.00461691	0.00110882	0.000389317	73632944	13	KLF5	TSS200	Island
cg08764167	0.00501265	0.000973306	0.000344981	103113933	10	BTRC	5'UTR;1stExon	Island
cg26246133	0.0052732	0.00201124	0.000717091	93276703	11	C11orf75	TSS200	Island
cg13165139	0.00572099	0.00150009	0.000540021	42698151	8	THAP1	Body	Island
cg13146517	0.0060845	0.00180675	0.000655242	560935	11	RASSF7;C11orf35	TSS1500;TSS200	Island
cg05516012	0.00666482	0.000929045	0.000340691	73019501	11	ARHGEF17	TSS200	Island
cg05228244	0.00677849	0.00127476	0.000468452	1102351	10	WDR37	TSS1500	Island
cg01013566	0.0070258	0.00183807	0.00067847	7000250	12
cg22743003	0.00773705	0.00149918	0.000560147	81147781	5
cg25205375	0.00825811	0.001731	0.000652195	66093715	7	KCTD7	TSS200	Island
cg03168249	0.00894681	0.0015484	0.000589529	102822423	10	KAZALD1	Body	Island
cg18332146	0.010797	0.00222939	0.000870585	88071004	11	CTSC	TSS200	Island
cg21893394	0.0120689	0.00123864	0.000491283	10342123	19	S1PR2	TSS200	Island
cg13844591	0.0126529	0.00205803	0.000821797	158150675	1	CD1D	5'UTR	Island
cg19257979	0.0147423	0.00128805	0.000525968	37101387	20	RALGAPB	TSS200	Island
cg26354173	0.0152786	0.00106509	0.00043726	157108750	1	ETV3	TSS1500	S_Shore
cg22389270	0.0180208	0.00218614	0.000920619	101162769	8	POLR2K	TSS200
cg09664474	0.0212794	0.000872631	0.00037747	30640781	6	DHX16	1stExon;5'UTR	Island
cg12850793	0.0220455	0.00136898	0.000595662	9287054	11	DENND5A	TSS200	Island
cg22082800	0.0233577	0.000869264	0.000381931	100203350	7	PCOLCE	Body	Island
cg22935501	0.0234643	0.00123534	0.000543195	78234799	17	RNF213	5'UTR	Island
cg09072381	0.0235516	0.0010571	0.000465116	3817038	1	LOC100133612;C1orf174	Body;TSS200	Island
cg09542690	0.0259136	0.00177562	0.000794263	44519182	3	ZNF445	TSS200	Island
cg12867237	0.0283826	0.00168638	0.000766651	44087540	11	ACCS	TSS200;TSS1500	Island
cg22114501	0.0296275	0.000960341	0.000440001	158649237	7	WDR60	TSS200	Island
cg21755457	0.0302261	0.00142637	0.000655926	54020320	12	ATF7	TSS200	S_Shore
cg00713953	0.0309448	0.000969622	0.000447826	220462525	2	STK11IP	TSS200	Island
cg26433208	0.0310118	0.00126275	0.000583445	41445556	1	CTPS	5'UTR	Island
cg05020252	0.0311271	0.00127559	0.000589784	233499283	2	EFHD1	Body	Island
cg01763636	0.0311317	0.00156973	0.000725793	132568565	12	EP400NL	TSS1500	N_Shore
cg06755309	0.0317407	0.00124827	0.000579254	141704660	5	SPRY4	TSS200	Island
cg14547644	0.0320906	0.00151469	0.000704325	28411285	6	ZSCAN23	TSS200
cg08828868	0.0329035	0.00164162	0.000766958	70715731	10	DDX21	TSS200	N_Shore
cg22405558	0.0342741	0.00175056	0.000824235	208489735	2	FAM119A	5'UTR;TSS200	Island
cg22225065	0.0344668	0.000955017	0.000450145	233086622	1	C1orf57	Body	S_Shore
cg27577239	0.0352707	0.000950435	0.000449981	169764525	1	C1orf156;C1orf112	TSS1500;TSS200	S_Shore
cg08650426	0.0352962	0.00187858	0.000889536	180471293	1	ACBD6	1stExon	N_Shore
cg24099592	0.0360358	0.00113936	0.000541682	1397401	6
cg00319449	0.037312	0.00134345	0.000643088	77169139	10
cg26682270	0.0374714	0.00172297	0.000825452	166405869	5
cg25598159	0.0380888	0.00132673	0.000637683	111127533	12	HVCN1	1stExon;TSS1500;5'UTR	S_Shore
cg25793692	0.0403988	0.00118317	0.000575442	62538781	10	CDK1	5'UTR	Island
cg14951488	0.0428702	0.00162815	0.00080156	95256188	10	CEP55	TSS200	Island
cg04995826	0.0430796	0.00158647	0.00078183	43333458	11	API5	TSS200	Island
cg16326609	0.0437147	0.00125282	0.000619286	70883772	14	SYNJ2BP	1stExon;5'UTR
cg05662782	0.0451499	0.0017896	0.00089064	178077697	2	HNRNPA3	Body	Island
cg06168319	0.0497029	0.000908111	0.000461373	84205972	4	COQ2	1stExon	Island
cg19388996	0.0500882	0.00164406	0.000836692	76862389	4	NAAA	TSS1500	Island
cg00439267	0.0502107	0.00128144	0.000652499	71935881	11	INPPL1	1stExon;5'UTR	Island
cg12114049	0.0519668	0.000945899	0.000485318	31892114	22	SFI1	TSS200	Island
cg20665002	0.0558059	0.000975522	0.000508629	25946220	13	ATP8A2	1stExon;5'UTR	Island
cg00188298	0.057151	0.000895185	0.000469304	97667731	10	C10orf131	5'UTR;1stExon	Island
cg21037773	0.0578928	0.00104373	0.000548817	14117472	19	RFX1	TSS1500	Island
cg13803071	0.0579406	0.00182595	0.000960306	9771081	2	YWHAQ	5'UTR;1stExon	Island
cg15465223	0.0601467	0.000859187	0.000455832	44185590	10
cg10337027	0.0603069	0.000732811	0.000389029	86116472	2	ST3GAL5	TSS1500	S_Shore
cg25863369	0.0616831	0.000936072	0.000499598	78194236	17	SLC26A11	1stExon;5'UTR;TSS200	Island
cg18874902	0.0643628	0.00113154	0.000610125	122848255	5	CSNK1G3	1stExon;5'UTR	Island
cg13099644	0.0651203	0.00141747	0.00076646	32097877	6	FKBPL	1stExon;5'UTR	Island
cg02392575	0.0672561	0.00150676	0.00082122	100536662	12	UHRF1BP1L	TSS200	S_Shore
cg05748691	0.0714124	0.00128332	0.000710005	23053549	7	FAM126A	1stExon;5'UTR	Island
cg16727862	0.0740211	0.00124191	0.00069341	26095697	15	ATP10A	Body
cg04722977	0.0749175	0.00107209	0.000600451	42724320	19	ZNF526	TSS200	Island
cg03511638	0.0794547	0.00130963	0.000744873	104180870	10	FBXL15	1stExon;5'UTR	Island
cg23965905	0.0819184	0.000890409	0.000510584	157827874	3	RSRC1	TSS200	Island
cg04530460	0.0897038	0.000708625	0.000416606	42858550	6	C6orf226	5'UTR;1stExon	Island
cg13655563	0.0903426	0.000840752	0.000495271	1132368	17
cg05179805	0.0914294	0.00134984	0.000797856	28289142	16
cg17458347	0.093263	0.000711341	0.000422836	42928946	1
cg02084325	0.0947379	0.000634037	0.000378585	63706275	11	NAA40	TSS200	Island
cg02673436	0.0988463	0.000876751	0.000530017	193074497	1	GLRX2	1stExon;Body	Island
cg00156964	0.102903	0.000848997	0.000519407	94853892	12	CCDC41;LOC144486	TSS200;Body	Island
cg25321703	0.103896	0.000857992	0.000526428	18885210	21	CXADR	TSS200	Island
cg09015028	0.104205	0.000779529	0.000478715	116892464	6	RWDD1	TSS200	Island
cg04275194	0.10566	0.000582613	0.000359293	219433691	2	USP37;RQCD1	TSS1500;1stExon	Island
cg26090554	0.108799	0.000732977	0.000456093	35402449	20	DSN1	TSS1500	Island
cg18095109	0.109079	0.000990607	0.000616881	29720427	6
cg25953504	0.115097	0.000849196	0.000537802	79981121	17	STRA13;LRRC45	TSS1500;TSS200	Island
cg03012115	0.126324	0.00111231	0.00072612	33216271	6
cg11299207	0.128035	0.00111759	0.000732869	31865794	6	EHMT2	TSS1500	N_Shore
cg07446740	0.129407	0.00101512	0.000668075	27279784	16	NSMCE1	5'UTR	N_Shore
cg24438687	0.134031	0.000846649	0.000563931	155145879	1	TRIM46;KRTCAP2	TSS1500;TSS200	Island
cg18706879	0.134541	0.000988956	0.000659584	74353254	14	ZNF410	TSS1500	Island
cg19110795	0.134733	0.000926807	0.000618439	196159589	3	UBXN7	TSS1500	Island
cg09499414	0.136049	0.00107705	0.000721126	121414029	5	LOX	5'UTR;1stExon	Island
cg25410842	0.143954	0.000948294	0.000647744	150521647	1	ADAMTSL4	TSS1500	Island
cg23940655	0.144628	0.000810641	0.000554651	74227020	14	C14orf43	5'UTR;TSS200	Island
cg06036110	0.147654	0.000693974	0.000478411	26879736	22	HPS4;SRRD	1stExon;5'UTR;TSS200	Island
cg20420791	0.149476	0.000802313	0.000555592	41476369	17	ARL4D	5'UTR;1stExon	Island
cg11544529	0.153031	0.00112549	0.00078621	27545924	2	MPV17	5'UTR;1stExon
cg14330119	0.155439	0.000798103	0.000560791	73668867	7	RFC2	TSS200	Island
cg23354014	0.160149	0.000617676	0.000438972	118498668	12	WSB2	Body	N_Shore
cg07674535	0.163169	0.000556385	0.000398278	46850549	19	PPP5C	Body	Island
cg17168242	0.170317	0.000504748	0.000367471	149982704	1	OTUD7B	TSS200	Island
cg01877301	0.171364	0.000510346	0.000372459	25371700	20	ABHD12	TSS1500	Island
cg13683934	0.177572	0.000773174	0.00057248	99329461	9	CDC14B	TSS1500;Body	Island
cg02115904	0.180138	0.000598612	0.000445861	82997380	11	CCDC90B	TSS200	Island
cg23283234	0.189119	0.000452595	0.000344086	128806859	8	MIR1204;PVT1	TSS1500;Body	Island
cg03954861	0.19184	0.000417024	0.000318999	6561352	12	TAPBPL;LOC678655	1stExon;TSS1500;5'UTR
cg26573518	0.199983	0.000626395	0.00048798	33700745	17	SLFN11	TSS200	Island
cg26954736	0.200931	0.00053945	0.000421135	73693896	11	UCP2	TSS200	Island
cg15322963	0.206105	0.000875568	0.000691418	94334193	10	IDE	TSS1500	Island
cg12694021	0.217723	0.00227424	0.00184226	31795003	6	HSPA1B	TSS1500	N_Shore
cg17696629	0.217965	0.000705668	0.000571931	94713190	8	FAM92A1	Body	Island
cg08940762	0.218278	0.000903841	0.000733046	233415810	2	TIGD1;EIF4E2	TSS1500;Body	Island
cg04677326	0.218697	0.00091367	0.000741695	3557664	19	C19orf28	TSS200	Island
cg19633962	0.218954	0.00054907	0.00044597	26362018	1	EXTL1	3'UTR	Island
cg06013735	0.221205	0.000386179	0.000315203	30029035	6	NCRNA00171;ZNRD1	TSS200;1stExon;5'UTR	Island
cg14843772	0.223421	0.000622083	0.000510192	93811463	1	DR1	TSS200	Island
cg19310307	0.229902	0.000661209	0.000549915	174291107	4	SAP30	TSS1500	N_Shore
cg06529134	0.234441	0.000585639	0.000491831	57226134	20	STX16	TSS200	Island
cg20319877	0.237283	0.000488512	0.000412763	153631285	1	SNAPIN	1stExon	Island
cg26660754	0.249504	0.000466552	0.00040458	112043194	5	APC	TSS200	Island
cg27359972	0.258543	0.000737625	0.000651959	49375733	19	PPP1R15A	5'UTR;1stExon	Island
cg16094511	0.259742	0.00155209	0.0013753	69262103	14	C14orf181	3'UTR;1stExon	Island
cg06508445	0.261889	0.000899122	0.000800308	121414088	5	LOX	TSS200	S_Shore
cg24638235	0.265621	0.000688227	0.000617404	21988805	8	HR	TSS1500	Island
cg17722319	0.26888	0.000519151	0.000468916	52284773	6	EFHC1	TSS1500	Island
cg11827907	0.275725	0.000668862	0.00061284	83654871	15	FAM103A1	TSS200	Island
cg21889116	0.281441	0.000520503	0.00048262	56685548	8	TMEM68;TGS1	5'UTR;TSS1500	Island
cg19087463	0.290051	0.000449004	0.000423843	74220259	15	LOXL1	Body	Island
cg02635607	0.293287	0.00050513	0.000480036	119396309	3	COX17	TSS200	Island
cg15395329	0.295328	0.00055195	0.000526755	112832117	11	NCAM1	1stExon;5'UTR	N_Shore
cg18375421	0.297055	0.000684036	0.000655153	157098338	5	C5orf52	TSS1500	Island
cg04822973	0.299546	0.000627558	0.000604171	68086311	14	ARG2	TSS1500	Island
cg13963729	0.301087	0.000461855	0.000446065	925428	19	ARID3A	TSS1500	Island
cg00349943	0.301333	0.000823996	0.000796231	21500021	20
cg16385237	0.307955	0.000778296	0.000762453	74700103	11	NEU3	5'UTR;1stExon	Island
cg22496377	0.31161	0.00104807	0.00103453	45493207	15	SHF	5'UTR;1stExon	S_Shore
cg19972858	0.311689	0.000484696	0.000478513	5020996	3	BHLHE40	TSS200	Island
cg07903316	0.317923	0.000610036	0.000610072	99205749	10	ZDHHC16;EXOSC1	TSS200;5'UTR	Island
cg23507025	0.320952	0.000489033	0.000492135	39644376	14	PNN	TSS200	Island
cg17000714	0.32925	0.000512175	0.000524351	77185354	11	PAK1	TSS1500	Island
cg00375448	0.333171	0.000531581	0.000548656	92980276	10	PCGF5	TSS200	N_Shore
cg19518963	0.33865	0.000472858	0.000493617	90032521	4	TIGD2	TSS1500	Island
cg20575848	0.342677	0.000452388	0.000476208	11141922	8	MTMR9	TSS200	Island
cg18865566	0.343052	0.000459305	0.000483866	32274387	20	E2F1	TSS200	Island
cg00210204	0.349735	0.000552233	0.00058989	10748101	6	TMEM14B	5'UTR;1stExon	Island
cg16377327	0.362471	0.000401283	0.000440161	36531770	11	TRAF6	1stExon;5'UTR	Island
cg20238978	0.368216	0.000429559	0.000476862	15469317	3	METTL6;EAF1	TSS1500;1stExon	Island
cg15874062	0.368807	0.000404054	0.000449103	143767647	4	INPP4B	TSS200	Island
cg17277821	0.37738	0.00057521	0.000650924	123942602	12	SNRNP35	TSS200	N_Shore
cg07152460	0.401684	0.000500165	0.000595804	61583560	11	MIR1908;FADS1	TSS1500;Body	Island
cg17903428	0.408429	0.000298249	0.000360421	10525881	18	NAPG	1stExon;5'UTR	Island
cg07714600	0.419962	0.000428824	0.000531188	18699631	19	C19orf60	1stExon	Island
cg27426082	0.421705	0.00102958	0.00128015	122720652	6	HSF2	TSS200	Island
cg27172893	0.431649	0.000497103	0.000631529	30882255	6	VARS2	5'UTR;Body	Island
cg10469152	0.450639	0.000496248	0.000657225	17498236	11	ABCC8	1stExon	Island
cg19279432	0.463182	0.000291313	0.000396723	75110505	11	SNORD15A;RPS3	TSS1500;TSS200	Island
cg17162475	0.488818	0.00037175	0.000536584	74162074	6	C6orf150	TSS200	Island
cg02524277	0.495419	0.000291723	0.000427547	15130899	10	ACBD7	TSS200	Island
cg13558061	0.503096	0.000489797	0.000730809	22090124	22	YPEL1	TSS200	Island
cg27338957	0.510954	0.000295962	0.000449845	33267265	6	RGL2	TSS200	Island
cg00039505	0.518723	0.000419861	0.000650074	85855180	16
cg24736543	0.519944	0.000430734	0.00066886	112856953	12	PTPN11	Body	Island
cg19696329	0.532746	0.000355281	0.000569048	144164803	6	LTV1	Body	S_Shore
cg11206312	0.534919	0.000499269	0.000803931	103535398	10	FGF8	Body	N_Shore
cg23261491	0.53959	0.000236323	0.000384927	76953750	12	OSBPL8	TSS200	Island
cg19861110	0.552447	0.000334744	0.00056299	100967307	12	GAS2L3	TSS200	Island
cg08699355	0.575874	-0.000455093	0.00081286	80328999	12	PPP1R12A	TSS200;5'UTR	Island
cg02980033	0.579668	0.000172851	0.000311834	40985258	17	PSME3	TSS200	Island
cg13906049	0.581244	0.000390637	0.000707671	4837925	7
cg04748673	0.613773	0.000304772	0.000603416	41082663	19	SHKBP1	TSS200	Island
cg19243391	0.624126	0.000638923	0.00130292	53400895	12	EIF4B	Body	Island
cg10348756	0.628915	0.000229688	0.00047494	27348671	8	EPHX2	5'UTR;1stExon	Island
cg24791862	0.629395	0.000334316	0.000692256	126893237	7	GRM8	TSS1500	Island
cg12187567	0.637005	0.00031381	0.000664515	95907389	8	CCNE2	5'UTR	Island
cg17842068	0.639234	0.000228088	0.000486209	167696420	5
cg09318375	0.645796	-0.000230328	0.000500771	67218090	1	TCTEX1D1	TSS200	Island
cg26635845	0.662291	0.000245264	0.00056116	61426715	20	C20orf20	TSS1500	Island
cg21286626	0.66528	0.000174466	0.000402974	33290780	6	DAXX	1stExon;5'UTR;Body	Island
cg02768875	0.665437	0.000311652	0.000720201	43603375	6	MAD2L1BP	Body;TSS1500	N_Shore
cg27643919	0.666999	0.000183528	0.000426237	38217582	7	STARD3NL	TSS1500	Island
cg06979645	0.708077	0.000177283	0.000473137	33386196	6	CUTA	TSS200	Island
cg16724696	0.731949	0.000227722	0.000664367	118992527	11	HINFP	5'UTR	Island
cg13823403	0.73567	0.0002601	0.000769937	38296474	17	CASC3	TSS200
cg26827058	0.744588	0.000174387	0.000534926	132947004	5	FSTL4	5'UTR	Island
cg09808343	0.775678	-0.000171121	0.000600127	150266643	1	MRPS21	5'UTR;1stExon	Island
cg02694676	0.820847	-0.000161673	0.000713475	69455726	11	CCND1	TSS200	Island
cg26510017	0.824315	-0.000129818	0.000584399	39299546	12	CPNE8	TSS200	Island
cg08854169	0.932748	-5.01751e-05	0.000594216	51869678	19	ETFB	TSS200	Island
cg07134367	0.953205	-4.12271e-05	0.000702126	91404689	10	PANK1	TSS1500;1stExon	Island
cg22332388	0.960156	-1.97957e-05	0.000396011	64081173	8	YTHDF3	1stExon;5'UTR	Island
cg18474152	0.965364	-2.112e-05	0.000486078	41344913	13	MRPS31	Body	N_Shore
cg16907669	0.989207	-7.11818e-06	0.000525897	3064109	6

## Sheet: Suppl Table 4
Suppl Table 4. Functional characterization of module 1 (part 2, Gene ontology analysis (p < 0.05))
	ONTOLOGY	TERM	N	DE	P.DE	FDR
GO:0000278	BP	mitotic cell cycle	1013	25.5	0.000619285	1
GO:0044772	BP	mitotic cell cycle phase transition	586	17	0.000696572	1
GO:1903047	BP	mitotic cell cycle process	870	22	0.000879682	1
GO:0030252	BP	growth hormone secretion	16	3	0.000923696	1
GO:0000082	BP	G1/S transition of mitotic cell cycle	278	10	0.00126824	1
GO:0044770	BP	cell cycle phase transition	627	17	0.00144289	1
GO:0033592	MF	RNA strand annealing activity	5	2	0.00147034	1
GO:0004720	MF	protein-lysine 6-oxidase activity	5	2	0.00163753	1
GO:0018057	BP	peptidyl-lysine oxidation	5	2	0.00163753	1
GO:0001618	MF	virus receptor activity	72	5	0.00181483	1
GO:0140272	MF	exogenous protein binding	72	5	0.00181483	1
GO:0000075	BP	cell cycle checkpoint	216	9.5	0.00185197	1
GO:0044843	BP	cell cycle G1/S phase transition	295	10	0.00194921	1
GO:0043426	MF	MRF binding	5	2	0.00203545	1
GO:0090571	CC	RNA polymerase II transcription repressor complex	6	2	0.00234844	1
GO:0046628	BP	positive regulation of insulin receptor signaling pathway	22	3	0.00250632	1
GO:0016311	BP	dephosphorylation	471	14	0.00256488	1
GO:1990904	CC	ribonucleoprotein complex	1110	19	0.00266937	1
GO:0000077	BP	DNA damage checkpoint	145	7.5	0.00277232	1
GO:1900078	BP	positive regulation of cellular response to insulin stimulus	24	3	0.00327549	1
GO:0005507	MF	copper ion binding	57	4	0.00351046	1
GO:2000045	BP	regulation of G1/S transition of mitotic cell cycle	184	7.5	0.00389807	1
GO:0000314	CC	organellar small ribosomal subunit	28	3	0.00420012	1
GO:0005763	CC	mitochondrial small ribosomal subunit	28	3	0.00420012	1
GO:0031072	MF	heat shock protein binding	118	6	0.00427052	1
GO:0031570	BP	DNA integrity checkpoint	157	7.5	0.00445951	1
GO:0005813	CC	centrosome	506	14	0.00481002	1
GO:0007346	BP	regulation of mitotic cell cycle	654	16.5	0.00559574	1
GO:1902806	BP	regulation of cell cycle G1/S phase transition	200	7.5	0.00608698	1
GO:0009452	BP	7-methylguanosine RNA capping	33	3	0.00623725	1
GO:0036260	BP	RNA capping	33	3	0.00623725	1
GO:1901990	BP	regulation of mitotic cell cycle phase transition	443	12.5	0.00639053	1
GO:0010922	BP	positive regulation of phosphatase activity	34	3	0.00727664	1
GO:0004596	MF	peptide alpha-N-acetyltransferase activity	11	2	0.00787586	1
GO:0031981	CC	nuclear lumen	4407	67	0.00823465	1
GO:0006974	BP	cellular response to DNA damage stimulus	843	19	0.00845156	1
GO:0071539	BP	protein localization to centrosome	31	3	0.00894172	1
GO:0031571	BP	mitotic G1 DNA damage checkpoint	63	4.5	0.00941939	1
GO:0044819	BP	mitotic G1/S transition checkpoint	63	4.5	0.00941939	1
GO:0005614	CC	interstitial matrix	12	2	0.00941944	1
GO:1905508	BP	protein localization to microtubule organizing center	32	3	0.0097326	1
GO:1990909	CC	Wnt signalosome	12	2	0.00982801	1
GO:0044783	BP	G1 DNA damage checkpoint	64	4.5	0.00993252	1
GO:0060123	BP	regulation of growth hormone secretion	13	2	0.0101441	1
GO:0097617	MF	annealing activity	13	2	0.0104496	1
GO:1901987	BP	regulation of cell cycle phase transition	477	12.5	0.0107981	1
GO:0005844	CC	polysome	72	4.5	0.0116249	1
GO:0033145	BP	positive regulation of intracellular steroid hormone receptor signaling pathway	13	2	0.0117044	1
GO:2000134	BP	negative regulation of G1/S transition of mitotic cell cycle	125	5.5	0.0121212	1
GO:0016504	MF	peptidase activator activity	38	3	0.0126245	1
GO:1901988	BP	negative regulation of cell cycle phase transition	266	8.5	0.0127147	1
GO:0035906	BP	descending aorta development	1	1	0.0127293	1
GO:0004513	MF	neolactotetraosylceramide alpha-2,3-sialyltransferase activity	1	1	0.0127353	1
GO:0047291	MF	lactosylceramide alpha-2,3-sialyltransferase activity	1	1	0.0127353	1
GO:0061586	BP	positive regulation of transcription by transcription factor localization	1	1	0.0127405	1
GO:0099156	BP	cell-cell signaling via exosome	1	1	0.0127405	1
GO:0018158	BP	protein oxidation	14	2	0.0129717	1
GO:0008794	MF	arsenate reductase (glutaredoxin) activity	1	1	0.0130718	1
GO:0030611	MF	arsenate reductase activity	1	1	0.0130718	1
GO:0062069	MF	GARP complex binding	1	1	0.0131473	1
GO:0018277	BP	protein deamination	1	1	0.0132006	1
GO:0036497	BP	eIF2alpha dephosphorylation in response to endoplasmic reticulum stress	1	1	0.0133303	1
GO:1903916	BP	regulation of endoplasmic reticulum stress-induced eIF2 alpha dephosphorylation	1	1	0.0133303	1
GO:1903917	BP	positive regulation of endoplasmic reticulum stress-induced eIF2 alpha dephosphorylation	1	1	0.0133303	1
GO:0046839	BP	phospholipid dephosphorylation	37	3	0.0135491	1
GO:0031626	MF	beta-endorphin binding	1	1	0.0135498	1
GO:0031549	BP	negative regulation of brain-derived neurotrophic factor receptor signaling pathway	1	1	0.0135947	1
GO:0000741	BP	karyogamy	1	1	0.0138173	1
GO:0007344	BP	pronuclear fusion	1	1	0.0138173	1
GO:1902807	BP	negative regulation of cell cycle G1/S phase transition	130	5.5	0.0138317	1
GO:0043843	MF	ADP-specific glucokinase activity	1	1	0.0138986	1
GO:0005654	CC	nucleoplasm	3455	57.5	0.0139223	1
GO:0046718	BP	viral entry into host cell	117	5	0.0139291	1
GO:1904550	BP	response to arachidonic acid	1	1	0.0139521	1
GO:0030791	MF	arsenite methyltransferase activity	1	1	0.0140643	1
GO:0000307	CC	cyclin-dependent protein kinase holoenzyme complex	42	3	0.0142557	1
GO:0072401	BP	signal transduction involved in DNA integrity checkpoint	73	4.5	0.0142809	1
GO:0072422	BP	signal transduction involved in DNA damage checkpoint	73	4.5	0.0142809	1
GO:0016641	MF	oxidoreductase activity, acting on the CH-NH2 group of donors, oxygen as acceptor	16	2	0.0143327	1
GO:0005743	CC	mitochondrial inner membrane	449	11	0.0147197	1
GO:2000774	BP	positive regulation of cellular senescence	20	2	0.0148311	1
GO:0072395	BP	signal transduction involved in cell cycle checkpoint	74	4.5	0.0149465	1
GO:0009810	BP	stilbene metabolic process	1	1	0.0152524	1
GO:0033885	MF	10-hydroxy-9-(phosphonooxy)octadecanoate phosphatase activity	1	1	0.0152524	1
GO:0046272	BP	stilbene catabolic process	1	1	0.0152524	1
GO:0002083	MF	4-hydroxybenzoate decaprenyltransferase activity	1	1	0.0154098	1
GO:0047293	MF	4-hydroxybenzoate nonaprenyltransferase activity	1	1	0.0154098	1
GO:0008281	MF	sulfonylurea receptor activity	2	1	0.0154349	1
GO:0035508	BP	positive regulation of myosin-light-chain-phosphatase activity	1	1	0.0159055	1
GO:0043998	MF	H2A histone acetyltransferase activity	1	1	0.0159607	1
GO:0018871	BP	1-aminocyclopropane-1-carboxylate metabolic process	1	1	0.0160154	1
GO:0042218	BP	1-aminocyclopropane-1-carboxylate biosynthetic process	1	1	0.0160154	1
GO:1901143	BP	insulin catabolic process	2	1	0.0160379	1
GO:0022402	BP	cell cycle process	1375	26.5	0.0160547	1
GO:0086072	BP	AV node cell-bundle of His cell adhesion involved in cell communication	1	1	0.0163318	1
GO:0086082	MF	cell adhesive protein binding involved in AV node cell-bundle of His cell communication	1	1	0.0163318	1
GO:0030171	MF	voltage-gated proton channel activity	1	1	0.0166816	1
GO:0036031	BP	recruitment of mRNA capping enzyme to RNA polymerase II holoenzyme complex	1	1	0.0166915	1
GO:0061501	MF	cyclic-GMP-AMP synthase activity	1	1	0.0166976	1
GO:0071606	BP	chemokine (C-C motif) ligand 4 production	1	1	0.0167009	1
GO:0071643	BP	regulation of chemokine (C-C motif) ligand 4 production	1	1	0.0167009	1
GO:0071644	BP	negative regulation of chemokine (C-C motif) ligand 4 production	1	1	0.0167009	1
GO:1905403	BP	negative regulation of activated CD8-positive, alpha-beta T cell apoptotic process	1	1	0.0167009	1
GO:0017054	CC	negative cofactor 2 complex	1	1	0.0167132	1
GO:0090133	BP	mesendoderm migration	1	1	0.016718	1
GO:0090134	BP	cell migration involved in mesendoderm migration	1	1	0.016718	1
GO:0051463	BP	negative regulation of cortisol secretion	1	1	0.0167351	1
GO:1904734	BP	positive regulation of electron transfer activity	2	1	0.0170241	1
GO:1904960	BP	positive regulation of cytochrome-c oxidase activity	2	1	0.0170241	1
GO:0018872	BP	arsonoacetate metabolic process	2	1	0.0178132	1
GO:0030792	MF	methylarsonite methyltransferase activity	2	1	0.0178132	1
GO:0044839	BP	cell cycle G2/M phase transition	265	8	0.0182369	1
GO:0006474	BP	N-terminal protein amino acid acetylation	16	2	0.0184259	1
GO:0016638	MF	oxidoreductase activity, acting on the CH-NH2 group of donors	20	2	0.0185641	1
GO:0007093	BP	mitotic cell cycle checkpoint	165	6.5	0.018648	1
GO:0006414	BP	translational elongation	131	5	0.0187294	1
GO:0045930	BP	negative regulation of mitotic cell cycle	338	9.5	0.0189732	1
GO:1905397	BP	activated CD8-positive, alpha-beta T cell apoptotic process	2	1	0.0190557	1
GO:1905402	BP	regulation of activated CD8-positive, alpha-beta T cell apoptotic process	2	1	0.0190557	1
GO:0004053	MF	arginase activity	2	1	0.0193238	1
GO:0019547	BP	arginine catabolic process to ornithine	2	1	0.0193238	1
GO:0002589	BP	regulation of antigen processing and presentation of peptide antigen via MHC class I	2	1	0.0194005	1
GO:0002590	BP	negative regulation of antigen processing and presentation of peptide antigen via MHC class I	2	1	0.0194005	1
GO:0008340	BP	determination of adult lifespan	17	2	0.0195328	1
GO:0090343	BP	positive regulation of cell aging	23	2	0.019608	1
GO:1902824	BP	positive regulation of late endosome to lysosome transport	2	1	0.0204229	1
GO:1903337	BP	positive regulation of vacuolar transport	2	1	0.0204229	1
GO:0097135	CC	cyclin E2-CDK2 complex	2	1	0.0205298	1
GO:0045088	BP	regulation of innate immune response	296	8	0.0206662	1
GO:0005815	CC	microtubule organizing center	727	16.5	0.0206779	1
GO:0044409	BP	entry into host	130	5	0.0209352	1
GO:0062197	BP	cellular response to chemical stress	349	9.5	0.021483	1
GO:0002218	BP	activation of innate immune response	135	5	0.0215535	1
GO:0017053	CC	transcription repressor complex	77	4	0.0216342	1
GO:0007096	BP	regulation of exit from mitosis	19	2	0.0219485	1
GO:0005740	CC	mitochondrial envelope	712	15	0.0221452	1
GO:0000941	CC	condensed nuclear chromosome inner kinetochore	2	1	0.0223222	1
GO:0006412	BP	translation	691	14	0.0225276	1
GO:0034599	BP	cellular response to oxidative stress	301	8.5	0.0226593	1
GO:0031974	CC	membrane-enclosed lumen	5537	78.5	0.0228004	1
GO:0043233	CC	organelle lumen	5537	78.5	0.0228004	1
GO:0070013	CC	intracellular organelle lumen	5537	78.5	0.0228004	1
GO:0032516	BP	positive regulation of phosphoprotein phosphatase activity	21	2	0.0229969	1
GO:0034057	MF	RNA strand-exchange activity	2	1	0.0235741	1
GO:0005739	CC	mitochondrion	1536	27.5	0.0236374	1
GO:0016509	MF	long-chain-3-hydroxyacyl-CoA dehydrogenase activity	2	1	0.0249588	1
GO:0002397	BP	MHC class I protein complex assembly	2	1	0.0253345	1
GO:0002502	BP	peptide antigen assembly with MHC class I protein complex	2	1	0.0253345	1
GO:0004482	MF	mRNA (guanine-N7-)-methyltransferase activity	2	1	0.025424	1
GO:0031533	CC	mRNA cap methyltransferase complex	2	1	0.025424	1
GO:0106005	BP	RNA 5'-cap (guanine-N7)-methylation	2	1	0.025424	1
GO:0097125	CC	cyclin B1-CDK1 complex	2	1	0.0258624	1
GO:0001573	BP	ganglioside metabolic process	19	2	0.0259424	1
GO:0044338	BP	canonical Wnt signaling pathway involved in mesenchymal stem cell differentiation	2	1	0.0262831	1
GO:0016316	MF	phosphatidylinositol-3,4-bisphosphate 4-phosphatase activity	2	1	0.0264685	1
GO:0099044	BP	vesicle tethering to endoplasmic reticulum	2	1	0.0265901	1
GO:0019883	BP	antigen processing and presentation of endogenous antigen	22	2	0.0267082	1
GO:0072737	BP	response to diamide	2	1	0.026776	1
GO:0072738	BP	cellular response to diamide	2	1	0.026776	1
GO:1901991	BP	negative regulation of mitotic cell cycle phase transition	248	7.5	0.0268909	1
GO:2000324	BP	positive regulation of glucocorticoid receptor signaling pathway	2	1	0.0269357	1
GO:0003883	MF	CTP synthase activity	2	1	0.0269502	1
GO:0044210	BP	'de novo' CTP biosynthetic process	2	1	0.0269502	1
GO:0036496	BP	regulation of translational initiation by eIF2 alpha dephosphorylation	2	1	0.0272388	1
GO:0031548	BP	regulation of brain-derived neurotrophic factor receptor signaling pathway	2	1	0.027387	1
GO:0005814	CC	centriole	137	5	0.0273904	1
GO:0010948	BP	negative regulation of cell cycle process	358	9.5	0.0274521	1
GO:0016071	BP	mRNA metabolic process	834	17	0.027491	1
GO:1905502	MF	acetyl-CoA binding	2	1	0.027581	1
GO:0045309	MF	protein phosphorylated amino acid binding	51	3	0.0275897	1
GO:0031966	CC	mitochondrial membrane	671	14	0.0277692	1
GO:0004832	MF	valine-tRNA ligase activity	2	1	0.0278677	1
GO:0006438	BP	valyl-tRNA aminoacylation	2	1	0.0278677	1
GO:0008286	BP	insulin receptor signaling pathway	139	5	0.0279124	1
GO:1905793	BP	protein localization to pericentriolar material	2	1	0.028362	1
GO:0030882	MF	lipid antigen binding	5	1	0.028405	1
GO:0030883	MF	endogenous lipid antigen binding	5	1	0.028405	1
GO:0030884	MF	exogenous lipid antigen binding	5	1	0.028405	1
GO:0048006	BP	antigen processing and presentation, endogenous lipid antigen via MHC class Ib	5	1	0.028405	1
GO:0045089	BP	positive regulation of innate immune response	206	6	0.0288963	1
GO:1902310	BP	positive regulation of peptidyl-serine dephosphorylation	2	1	0.02906	1
GO:0007050	BP	cell cycle arrest	233	7.5	0.0293075	1
GO:0033277	BP	abortive mitotic cell cycle	2	1	0.0293101	1
GO:0097250	BP	mitochondrial respirasome assembly	3	1	0.0293588	1
GO:0043603	BP	cellular amide metabolic process	1117	20	0.0296319	1
GO:0061582	BP	intestinal epithelial cell migration	2	1	0.0296389	1
GO:0002094	MF	polyprenyltransferase activity	2	1	0.0297039	1
GO:0006660	BP	phosphatidylserine catabolic process	2	1	0.0298365	1
GO:0043043	BP	peptide biosynthetic process	715	14	0.0298767	1
GO:0070262	BP	peptidyl-serine dephosphorylation	20	2	0.0299336	1
GO:0072698	BP	protein localization to microtubule cytoskeleton	50	3	0.0300168	1
GO:0035189	CC	Rb-E2F complex	2	1	0.0302019	1
GO:0070426	BP	positive regulation of nucleotide-binding oligomerization domain containing signaling pathway	3	1	0.0302913	1
GO:0070434	BP	positive regulation of nucleotide-binding oligomerization domain containing 2 signaling pathway	3	1	0.0302913	1
GO:0060125	BP	negative regulation of growth hormone secretion	2	1	0.0304158	1
GO:0034620	BP	cellular response to unfolded protein	140	5	0.0305013	1
GO:0061891	MF	calcium ion sensor activity	4	1	0.0307865	1
GO:0005681	CC	spliceosomal complex	180	6	0.0308586	1
GO:0000320	BP	re-entry into mitotic cell cycle	5	1	0.0311759	1
GO:2000666	BP	negative regulation of interleukin-13 secretion	3	1	0.0312553	1
GO:0090204	BP	protein localization to nuclear pore	3	1	0.0313775	1
GO:2000832	BP	negative regulation of steroid hormone secretion	2	1	0.0316121	1
GO:2000847	BP	negative regulation of corticosteroid hormone secretion	2	1	0.0316121	1
GO:2000850	BP	negative regulation of glucocorticoid secretion	2	1	0.0316121	1
GO:0046686	BP	response to cadmium ion	61	3	0.0316194	1
GO:0016604	CC	nuclear body	766	16	0.0316935	1
GO:0008282	CC	inward rectifying potassium channel	3	1	0.031748	1
GO:0003011	BP	involuntary skeletal muscle contraction	3	1	0.0318725	1
GO:0006518	BP	peptide metabolic process	856	16	0.0319263	1
GO:0032587	CC	ruffle membrane	94	4.5	0.0319625	1
GO:1990189	MF	peptide-serine-N-acetyltransferase activity	3	1	0.0326079	1
GO:1904886	BP	beta-catenin destruction complex disassembly	21	2	0.0327047	1
GO:0060128	BP	corticotropin hormone secreting cell differentiation	2	1	0.0330271	1
GO:1905077	BP	negative regulation of interleukin-17 secretion	3	1	0.0333872	1
GO:1902822	BP	regulation of late endosome to lysosome transport	4	1	0.0335275	1
GO:1903335	BP	regulation of vacuolar transport	4	1	0.0335275	1
GO:0043604	BP	amide biosynthetic process	850	16	0.0335678	1
GO:0007568	BP	aging	316	8	0.0335748	1
GO:0000062	MF	fatty-acyl-CoA binding	22	2.5	0.0336015	1
GO:0002831	BP	regulation of response to biotic stimulus	391	9	0.0339308	1
GO:0061187	BP	regulation of ribosomal DNA heterochromatin assembly	3	1	0.0341149	1
GO:0031021	CC	interphase microtubule organizing center	3	1	0.0341404	1
GO:0035904	BP	aorta development	58	3	0.0343213	1
GO:0005730	CC	nucleolus	1291	19.5	0.0345188	1
GO:0019866	CC	organelle inner membrane	508	11	0.0347621	1
GO:0031417	CC	NatC complex	3	1	0.0351175	1
GO:0000086	BP	G2/M transition of mitotic cell cycle	246	7	0.0352825	1
GO:0035145	CC	exon-exon junction complex	20	2	0.0352869	1
GO:0035306	BP	positive regulation of dephosphorylation	58	3	0.0353998	1
GO:0008537	CC	proteasome activator complex	3	1	0.0357035	1
GO:0044773	BP	mitotic DNA damage checkpoint	97	4.5	0.035876	1
GO:0006977	BP	DNA damage response, signal transduction by p53 class mediator resulting in cell cycle arrest	56	3.5	0.0361398	1
GO:0009595	BP	detection of biotic stimulus	30	2	0.0363082	1
GO:0097010	BP	eukaryotic translation initiation factor 4F complex assembly	3	1	0.0365298	1
GO:0097134	CC	cyclin E1-CDK2 complex	3	1	0.0369045	1
GO:0033554	BP	cellular response to stress	2043	34.5	0.0376592	1
GO:0044380	BP	protein localization to cytoskeleton	55	3	0.0377291	1
GO:0017064	MF	fatty acid amide hydrolase activity	3	1	0.0377309	1
GO:0072431	BP	signal transduction involved in mitotic G1 DNA damage checkpoint	57	3.5	0.0377858	1
GO:1902400	BP	intracellular signal transduction involved in G1 DNA damage checkpoint	57	3.5	0.0377858	1
GO:0010996	BP	response to auditory stimulus	26	2	0.0379278	1
GO:0032528	BP	microvillus organization	24	2	0.0382338	1
GO:0017077	MF	oxidative phosphorylation uncoupler activity	3	1	0.0385544	1
GO:0051032	MF	nucleic acid transmembrane transporter activity	3	1	0.0386652	1
GO:0051033	MF	RNA transmembrane transporter activity	3	1	0.0386652	1
GO:0106017	MF	phosphatidylinositol-3,4-bisphosphate phosphatase activity	3	1	0.0392486	1
GO:0072413	BP	signal transduction involved in mitotic cell cycle checkpoint	59	3.5	0.0393286	1
GO:1902402	BP	signal transduction involved in mitotic DNA damage checkpoint	59	3.5	0.0393286	1
GO:1902403	BP	signal transduction involved in mitotic DNA integrity checkpoint	59	3.5	0.0393286	1
GO:0071641	BP	negative regulation of macrophage inflammatory protein 1 alpha production	3	1	0.0393312	1
GO:0000818	CC	nuclear MIS12/MIND complex	3	1	0.0393678	1
GO:0006658	BP	phosphatidylserine metabolic process	31	2	0.0395787	1
GO:0030613	MF	oxidoreductase activity, acting on phosphorus or arsenic in donors	3	1	0.0399626	1
GO:0030614	MF	oxidoreductase activity, acting on phosphorus or arsenic in donors, disulfide as acceptor	3	1	0.0399626	1
GO:0002223	BP	stimulatory C-type lectin receptor signaling pathway	107	4	0.0399989	1
GO:0016887	MF	ATPase activity	426	10.5	0.0400233	1
GO:0046626	BP	regulation of insulin receptor signaling pathway	65	3	0.0400425	1
GO:2001260	BP	regulation of semaphorin-plexin signaling pathway	3	1	0.0402666	1
GO:0097268	CC	cytoophidium	3	1	0.0405199	1
GO:0052126	BP	movement in host environment	153	5	0.0407579	1
GO:1900739	BP	regulation of protein insertion into mitochondrial membrane involved in apoptotic signaling pathway	26	2	0.0409357	1
GO:1900740	BP	positive regulation of protein insertion into mitochondrial membrane involved in apoptotic signaling pathway	26	2	0.0409357	1
GO:0000187	BP	activation of MAPK activity	151	5	0.0410436	1
GO:0002220	BP	innate immune response activating cell surface receptor signaling pathway	110	4	0.0411431	1
GO:1900673	BP	olefin metabolic process	3	1	0.0411797	1
GO:0032484	BP	Ral protein signal transduction	3	1	0.0415262	1
GO:0032485	BP	regulation of Ral protein signal transduction	3	1	0.0415262	1
GO:0034614	BP	cellular response to reactive oxygen species	167	5.5	0.0416636	1
GO:0090461	BP	glutamate homeostasis	3	1	0.041955	1
GO:0015247	MF	aminophospholipid flippase activity	4	1	0.0423644	1
GO:0050508	MF	glucuronosyl-N-acetylglucosaminyl-proteoglycan 4-alpha-N-acetylglucosaminyltransferase activity	3	1	0.0425716	1
GO:0031645	BP	negative regulation of nervous system process	26	2	0.0426824	1
GO:0014038	BP	regulation of Schwann cell differentiation	3	1	0.042699	1
GO:0071930	BP	negative regulation of transcription involved in G1/S transition of mitotic cell cycle	3	1	0.0427186	1
GO:0002758	BP	innate immune response-activating signal transduction	111	4	0.0427934	1
GO:0033563	BP	dorsal/ventral axon guidance	3	1	0.042938	1
GO:1902494	CC	catalytic complex	1328	24	0.0433201	1
GO:0044339	BP	canonical Wnt signaling pathway involved in osteoblast differentiation	5	1	0.0453863	1
GO:0060129	BP	thyroid-stimulating hormone-secreting cell differentiation	3	1	0.0454407	1
GO:0002584	BP	negative regulation of antigen processing and presentation of peptide antigen	4	1	0.0454516	1
GO:0005483	MF	soluble NSF attachment protein activity	3	1	0.0454752	1
GO:0015935	CC	small ribosomal subunit	70	3.5	0.0459192	1
GO:1904959	BP	regulation of cytochrome-c oxidase activity	5	1	0.0459561	1
GO:0060819	BP	inactivation of X chromosome by genetic imprinting	3	1	0.0459607	1
GO:0071650	BP	negative regulation of chemokine (C-C motif) ligand 5 production	4	1	0.0459813	1
GO:0071276	BP	cellular response to cadmium ion	36	2	0.0460154	1
GO:0048403	MF	brain-derived neurotrophic factor binding	3	1	0.0462475	1
GO:0046856	BP	phosphatidylinositol dephosphorylation	25	2	0.0463877	1
GO:0008543	BP	fibroblast growth factor receptor signaling pathway	113	4.5	0.0465526	1
GO:0071156	BP	regulation of cell cycle arrest	107	4.5	0.0468321	1
GO:0098904	BP	regulation of AV node cell action potential	4	1	0.0468871	1
GO:1901567	MF	fatty acid derivative binding	28	2.5	0.0473806	1
GO:0050863	BP	regulation of T cell activation	310	7.5	0.0474842	1
GO:0045786	BP	negative regulation of cell cycle	634	13.5	0.0475161	1
GO:0023024	MF	MHC class I protein complex binding	6	1	0.04756	1
GO:0044774	BP	mitotic DNA integrity checkpoint	106	4.5	0.0479092	1
GO:0006625	BP	protein targeting to peroxisome	68	3	0.0479115	1
GO:0072662	BP	protein localization to peroxisome	68	3	0.0479115	1
GO:0072663	BP	establishment of protein localization to peroxisome	68	3	0.0479115	1
GO:0006470	BP	protein dephosphorylation	316	8	0.047935	1
GO:0007569	BP	cell aging	115	4	0.0483348	1
GO:1905076	BP	regulation of interleukin-17 secretion	5	1	0.0483818	1
GO:0002082	BP	regulation of oxidative phosphorylation	30	2	0.0484623	1
GO:0033598	BP	mammary gland epithelial cell proliferation	28	2	0.0488427	1
GO:0047485	MF	protein N-terminus binding	108	4	0.0489571	1
GO:0032696	BP	negative regulation of interleukin-13 production	6	1	0.0495078	1
GO:1900069	BP	regulation of cellular hyperosmotic salinity response	4	1	0.0499411	1
GO:1901000	BP	regulation of response to salt stress	4	1	0.0499411	1
GO:0030686	CC	90S preribosome	30	2	0.0499521	1

## Sheet: Suppl Table 5
Suppl Table 5. Functional characterization of module 1 (part 3)
	Twin heritability estimates (Hannon et al., 2018)				mQTLs (Gaunt el al., 2016)
CPG	Additive genetic, A	Common environment, C	Non-shared environment, E
	Mean	Mean	Mean
cg13496324	1.89e-13	0.772582	0.227418		-
cg16384885	0.204518	0.525361	0.270121		-
cg14756353	0.0204378	0.6894	0.290162		-
cg06671139	0.0850339	0.513986	0.40098		-
cg00563892	0.00178922	0.758238	0.239972		-
cg12570756	0.0220682	0.684587	0.293345		-
cg00736283	0.103436	0.853216	0.0433476		-
cg03925157	0.069304	0.751933	0.178763		-
cg00998813	0.0199899	0.61229	0.36772		-
cg05951573	5.91e-15	0.565807	0.434193		-
cg03529744	0.0124662	0.736086	0.251448		-
cg14644166	4.16e-13	0.555114	0.444886		-
cg23659333	0.0256791	0.377401	0.59692		-
cg04160753	3.1e-11	0.563723	0.436277		-
cg21058987	3.15e-14	0.795039	0.204961		-
cg26205217	0.058275	0.796747	0.144978		-
cg13147013	0.0137215	0.727256	0.259022		-
cg10654496	0.0263644	0.667845	0.305791		-
cg01197891	0.019815	0.723741	0.256444		-
cg04626451	1.41e-13	0.615621	0.384379		-
cg22592943	0.0747399	0.566048	0.359212		-
cg17452424	3.96e-12	0.61908	0.38092		-
cg18086594	0.0244403	0.60117	0.37439		-
cg06740598	2.85e-13	0.583368	0.416632		-
cg24728479	1.49e-14	0.809556	0.190444		-
cg08962590	0.0972531	0.507634	0.395113		-
cg02921697	1.62e-14	0.730691	0.269309		-
cg26900750	0.0544938	0.707452	0.238054		-
cg09571404	2.57e-12	0.720386	0.279614		-
cg07974643	8.13e-14	0.76303	0.23697		-
cg01769344	6.27e-16	0.561204	0.438796		-
cg06352924	0.0081841	0.569359	0.422457		-
cg14768782	2.28e-14	0.814835	0.185165		-
cg07498425	9.17e-14	0.698374	0.301626		-
cg08764167	1.05e-13	0.670634	0.329366		-
cg26246133	1.24e-13	0.748452	0.251548		-
cg13165139	0.0158651	0.731286	0.252849		-
cg13146517	2.24e-13	0.425831	0.574169		-
cg05516012	0.0120655	0.695249	0.292685		-
cg05228244	9.9e-13	0.777174	0.222826		-
cg01013566	0.0506119	0.622699	0.326689		-
cg22743003	0.0540067	0.743114	0.202879		-
cg25205375	0.0414579	0.780107	0.178435		-
cg03168249	9.5e-14	0.759383	0.240617		-
cg18332146	0.082116	0.605653	0.312231		-
cg21893394	0.0742671	0.651588	0.274145		-
cg13844591	0.0417935	0.579071	0.379136		-
cg19257979	0.305708	0.43036	0.263931		-
cg26354173	0.0364892	0.529656	0.433855		-
cg22389270	0.0190234	0.756681	0.224295		-
cg09664474	7.74e-13	0.603746	0.396254		-
cg12850793	1.49e-13	0.547072	0.452928		-
cg22082800	7.17e-16	0.571434	0.428566		-
cg22935501	0.0204188	0.700871	0.278711		-
cg09072381	0.0224686	0.607336	0.370196		-
cg09542690	2.25e-13	0.694512	0.305488		-
cg12867237	0.0290915	0.735532	0.235376		-
cg22114501	0.0362717	0.687652	0.276076		-
cg21755457	0.0616081	0.69926	0.239132		-
cg00713953	0.015205	0.826421	0.158374		-
cg26433208	0.0864271	0.459072	0.454501		-
cg05020252	7.06e-13	0.544137	0.455863		-
cg01763636	0.0911774	0.708483	0.20034		-
cg06755309	1.45e-12	0.763116	0.236884		-
cg14547644	3.53e-11	0.624299	0.375701		-
cg08828868	0.0397823	0.759242	0.200975		-
cg22405558	1.6e-14	0.727355	0.272645		-
cg22225065	4.47e-13	0.630476	0.369524		-
cg27577239	0.156222	0.419595	0.424183		-
cg08650426	1.83e-10	0.610147	0.389853		-
cg24099592	2.95e-12	0.466877	0.533123		-
cg00319449	0.0464331	0.747021	0.206546		-
cg26682270	0.043236	0.713209	0.243555		-
cg25598159	1.32e-15	0.712191	0.287809		-
cg25793692	7.19e-11	0.538427	0.461573		-
cg14951488	0.131993	0.468867	0.39914		-
cg04995826	0.079679	0.628398	0.291923		-
cg16326609	2.97e-13	0.395861	0.604139		-
cg05662782	7.57e-15	0.350783	0.649217		-
cg06168319	0.0289968	0.614253	0.356751		-
cg19388996	0.0188118	0.701265	0.279923		-
cg00439267	1.33e-14	0.760796	0.239204		-
cg12114049	3.1e-13	0.657949	0.342051		-
cg20665002	3.41e-14	0.720572	0.279428		-
cg00188298	0.0742803	0.517835	0.407885		-
cg21037773	1.26e-14	0.660988	0.339012		-
cg13803071	NA	NA	NA		-
cg15465223	0.0726137	0.610186	0.3172		-
cg10337027	0.0307002	0.468553	0.500746		-
cg25863369	0.0342291	0.6851	0.280671		-
cg18874902	0.0502619	0.691864	0.257874		-
cg13099644	0.136965	0.595369	0.267666		-
cg02392575	0.0216171	0.643592	0.334791		-
cg05748691	2.87e-12	0.713327	0.286673		-
cg16727862	0.0175557	0.734182	0.248262		-
cg04722977	0.0256305	0.65009	0.32428		-
cg03511638	9.47e-12	0.760199	0.239801		-
cg23965905	4.37e-12	0.533123	0.466877		-
cg04530460	0.0639295	0.548502	0.387569		-
cg13655563	1.17e-13	0.695617	0.304383		-
cg05179805	NA	NA	NA		-
cg17458347	0.0991471	0.583798	0.317055		-
cg02084325	NA	NA	NA		-
cg02673436	0.0124063	0.660952	0.326642		-
cg00156964	0.0436268	0.919743	0.0366302		-
cg25321703	0.0442146	0.723732	0.232053		-
cg09015028	0.134421	0.357167	0.508412		-
cg04275194	0.00556337	0.688604	0.305833		-
cg26090554	0.0174802	0.653966	0.328554		-
cg18095109	NA	NA	NA		-
cg25953504	4.45e-13	0.72484	0.27516		-
cg03012115	1.65e-15	0.577065	0.422935		-
cg11299207	0.100521	0.541154	0.358325		-
cg07446740	5.9e-13	0.642133	0.357867		-
cg24438687	0.0499311	0.574685	0.375384		-
cg18706879	1.12e-12	0.446058	0.553942		-
cg19110795	2.47e-15	0.742761	0.257239		-
cg09499414	0.0805064	0.578474	0.34102		-
cg25410842	1.25e-13	0.579392	0.420608		-
cg23940655	9.11e-11	0.450662	0.549338		-
cg06036110	0.0119129	0.827045	0.161042		-
cg20420791	0.108691	0.407125	0.484184		-
cg11544529	1.44e-12	0.648912	0.351088		-
cg14330119	0.0362657	0.718537	0.245198		-
cg23354014	1.9e-14	0.61215	0.38785		-
cg07674535	1.27e-13	0.740473	0.259527		-
cg17168242	8.18e-13	0.610276	0.389724		-
cg01877301	1.71e-14	0.646293	0.353707		-
cg13683934	0.0178442	0.580983	0.401173		-
cg02115904	7.84e-12	0.625654	0.374346		-
cg23283234	0.0192576	0.125536	0.855207		-
cg03954861	4.4e-18	0.444551	0.555449		-
cg26573518	4e-13	0.714158	0.285842		-
cg26954736	0.0923274	0.565958	0.341714		TRUE
cg15322963	2.58e-15	0.546806	0.453194		-
cg12694021	4.37e-13	0.234408	0.765592		-
cg17696629	2.09e-11	0.561156	0.438844		-
cg08940762	1.07e-13	0.549773	0.450227		-
cg04677326	0.0114401	0.686528	0.302032		-
cg19633962	0.00746644	0.495366	0.497168		-
cg06013735	0.00161034	0.59774	0.40065		-
cg14843772	0.0205164	0.960117	0.0193665		-
cg19310307	7.57e-15	0.653983	0.346017		-
cg06529134	4.17e-12	0.543424	0.456576		-
cg20319877	0.0278165	0.504855	0.467329		-
cg26660754	2.26e-12	0.463319	0.536681		-
cg27359972	1.8e-11	0.765593	0.234407		-
cg16094511	0.0898928	0.48328	0.426828		-
cg06508445	2.42e-13	0.489237	0.510763		-
cg24638235	0.154604	0.397507	0.447889		-
cg17722319	1.94e-16	0.656339	0.343661		-
cg11827907	0.0229957	0.665092	0.311913		-
cg21889116	2.53e-13	0.669503	0.330497		-
cg19087463	0.0707834	0.629675	0.299541		-
cg02635607	6.78e-17	0.619713	0.380287		-
cg15395329	0.112932	0.594634	0.292434		-
cg18375421	0.061547	0.660376	0.278077		-
cg04822973	2.34e-14	0.668584	0.331416		-
cg13963729	8.82e-12	0.570556	0.429444		-
cg00349943	1.76e-13	0.608429	0.391571		-
cg16385237	6.53e-14	0.716992	0.283008		-
cg22496377	0.0511305	0.77863	0.17024		-
cg19972858	2.12e-14	0.532089	0.467911		-
cg07903316	0.0105708	0.697929	0.2915		-
cg23507025	0.0632341	0.588553	0.348212		-
cg17000714	0.0903236	0.537651	0.372025		-
cg00375448	0.135117	0.507686	0.357198		-
cg19518963	5.62e-13	0.620788	0.379212		-
cg20575848	8.56e-12	0.528913	0.471087		-
cg18865566	0.00501992	0.421051	0.573929		-
cg00210204	0.0611662	0.5861	0.352734		-
cg16377327	4.64e-13	0.615369	0.384631		-
cg20238978	0.000210699	0.700642	0.299147		-
cg15874062	9.53e-10	0.570737	0.429263		-
cg17277821	0.0018817	0.734714	0.263404		-
cg07152460	0.138961	0.492771	0.368268		-
cg17903428	0.0770613	0.555444	0.367495		-
cg07714600	4.33e-12	0.414219	0.585781		-
cg27426082	0.136807	0.394277	0.468916		-
cg27172893	0.117581	0.585636	0.296783		-
cg10469152	2.82e-15	0.601436	0.398564		-
cg19279432	1.53e-11	0.5493	0.4507		-
cg17162475	0.164187	0.563771	0.272042		-
cg02524277	0.0220561	0.567752	0.410192		-
cg13558061	0.013044	0.554264	0.432692		-
cg27338957	0.0220091	0.95008	0.0279109		-
cg00039505	0.112831	0.573789	0.31338		-
cg24736543	NA	NA	NA		-
cg19696329	0.0249101	0.484141	0.490949		-
cg11206312	0.0881581	0.59971	0.312132		-
cg23261491	0.0529923	0.523315	0.423693		-
cg19861110	3.56e-11	0.662096	0.337904		-
cg08699355	2.42e-13	0.571282	0.428718		-
cg02980033	1.41e-11	0.501752	0.498248		-
cg13906049	0.03752	0.640073	0.322407		-
cg04748673	3.47e-12	0.580662	0.419338		-
cg19243391	0.145505	0.32243	0.532065		TRUE
cg10348756	0.376088	0.21305	0.410862		-
cg24791862	4.37e-14	0.520749	0.479251		-
cg12187567	5.82e-14	0.324886	0.675114		-
cg17842068	0.0256676	0.452774	0.521559		-
cg09318375	1.36e-12	0.370961	0.629039		-
cg26635845	0.0243541	0.507782	0.467863		-
cg21286626	0.0369347	0.463191	0.499874		-
cg02768875	0.0734306	0.357135	0.569434		-
cg27643919	4.48e-18	0.574587	0.425413		-
cg06979645	6.1e-13	0.464875	0.535125		-
cg16724696	0.010366	0.790033	0.199601		-
cg13823403	0.209882	0.277605	0.512513		-
cg26827058	0.0510998	0.521127	0.427774		-
cg09808343	0.088421	0.547151	0.364428		-
cg02694676	8.63e-15	0.614231	0.385769		-
cg26510017	0.134469	0.513401	0.35213		-
cg08854169	0.103692	0.489321	0.406987		-
cg07134367	0.0882952	0.632494	0.279211		-
cg22332388	2.44e-13	0.527511	0.472489		-
cg18474152	0.293712	0.208257	0.498031		-
cg16907669	0.15258	0.394245	0.453175		-

## Sheet: Suppl Table 6
Suppl Table 6. Functional characterization of module 1 (part 4)
	Blood-brain concordance (Hannon et al., 2015)
CpG	PFC			EC			STG			CER
	r	P-value		r	P-value		r	P-value		r	P-value
cg13496324	0.240162	0.0392982		0.164916	0.169326		0.220221	0.057628		-0.112477	0.35036
cg16384885	0.387631	0.000644386		0.230825	0.0527839		0.193438	0.0963454		0.362383	0.00189902
cg14756353	-0.0271559	0.818349		0.30408	0.00993446		0.332866	0.00352299		0.0228133	0.850217
cg06671139	0.209954	0.0725873		0.0843209	0.484467		-0.0279624	0.811772		0.0710109	0.556216
cg00563892	-0.0801451	0.497271		0.145829	0.224952		0.256775	0.026161		0.0236553	0.844757
cg12570756	0.103483	0.380271		0.34952	0.00281109		0.257793	0.0255526		0.102396	0.395477
cg00736283	0.250852	0.0311013		0.265875	0.0250235		0.249659	0.0307628		0.221923	0.062881
cg03925157	0.325084	0.00471241		0.103114	0.392156		0.255726	0.0268003		0.197409	0.0989114
cg00998813	0.208812	0.0741922		0.0771545	0.522478		0.269786	0.0192448		0.0881629	0.46471
cg05951573	-0.0273551	0.81704		0.0333242	0.782635		-0.0359561	0.759408		0.443893	0.000105543
cg03529744	-0.0702684	0.551899		0.259241	0.0290282		0.298943	0.00917918		0.0818925	0.497181
cg14644166	0.0802176	0.496881		0.147181	0.220637		0.0636564	0.587424		0.260642	0.0281405
cg23659333	0.252222	0.0301631		0.420926	0.00025697		0.268443	0.0198775		0.276139	0.0197529
cg04160753	0.234829	0.0440161		0.131649	0.273792		0.314237	0.00604036		0.185101	0.122251
cg21058987	0.116199	0.324179		-0.227982	0.0558539		0.196777	0.0906267		0.172476	0.150344
cg26205217	0.115006	0.329203		0.220461	0.0646795		0.26727	0.0204445		0.0497883	0.680096
cg13147013	-0.171657	0.143634		0.23938	0.044369		0.121284	0.299951		0.0653213	0.588359
cg10654496	0.323622	0.00491388		0.0758632	0.529483		0.203541	0.0798601		0.220513	0.0646154
cg01197891	0.108875	0.355809		0.215829	0.0706537		0.253509	0.0281952		-0.0092339	0.93908
cg04626451	0.285894	0.0135394		0.0541258	0.653933		0.0272478	0.816497		0.159073	0.185159
cg22592943	-0.0236552	0.841439		0.260633	0.028146		0.286049	0.0128509		0.0936168	0.437433
cg17452424	0.343146	0.00276213		0.0924118	0.443381		0.106812	0.361719		0.0440612	0.715221
cg18086594	0.114956	0.329417		0.184859	0.122749		0.182098	0.117903		0.125055	0.298753
cg06740598	0.00930938	0.937255		0.228122	0.0556985		0.320753	0.00502091		0.0983771	0.414381
cg24728479	-0.00924016	0.93772		0.164797	0.169639		0.293167	0.0106919		-0.0968715	0.421595
cg08962590	-0.0545434	0.6444		0.206932	0.0833648		0.0901784	0.441644		-0.235985	0.0475653
cg02921697	0.0811139	0.492069		0.100152	0.405967		0.0941488	0.421718		-0.0202638	0.866794
cg26900750	0.296475	0.0103206		0.201423	0.0921024		0.310144	0.00677038		0.0104903	0.93081
cg09571404	0.212972	0.0684818		0.152008	0.205702		0.176422	0.13		-0.0906243	0.452286
cg07974643	0.097655	0.407818		0.291203	0.0137465		0.268332	0.0199303		0.166753	0.164561
cg01769344	0.0824188	0.485107		-0.0358901	0.766357		0.0323777	0.782731		-0.0511983	0.671547
cg06352924	-0.0355598	0.763579		0.162393	0.176036		0.0763423	0.515053		0.0616177	0.609722
cg14768782	0.269951	0.0200165		0.264405	0.0258682		0.274159	0.017303		0.137646	0.252335
cg07498425	-0.106101	0.36827		0.0484017	0.688541		0.258737	0.0249994		-0.218606	0.0670215
cg08764167	0.039835	0.736137		0.104738	0.384703		-0.0438476	0.708752		-0.0904601	0.45311
cg26246133	0.00940059	0.936641		0.342611	0.00344767		0.225405	0.0518497		0.0347022	0.773881
cg13165139	0.120686	0.305714		0.149635	0.212951		0.226006	0.0512114		0.12602	0.295007
cg13146517	-0.0131174	0.911677		0.121391	0.313245		0.264025	0.0220855		0.0546206	0.650973
cg05516012	0.0119985	0.919184		0.0357997	0.766929		0.101441	0.386496		-0.0521223	0.665968
cg05228244	0.184214	0.116143		0.154207	0.199142		0.38976	0.00054725		-0.0717908	0.551876
cg01013566	0.266059	0.0219504		0.0902184	0.454323		0.39721	0.000417895		0.146134	0.223973
cg22743003	0.0838001	0.477795		0.105638	0.380607		0.289472	0.0117695		-0.10063	0.403721
cg25205375	0.324546	0.00478564		0.322276	0.00612743		0.176327	0.130211		0.101745	0.398502
cg03168249	0.42643	0.00015161		0.340024	0.00371718		0.32272	0.00474472		0.133437	0.267271
cg18332146	0.176833	0.131764		0.144488	0.229292		0.346861	0.00229834		0.110128	0.360576
cg21893394	0.0914478	0.438401		0.169482	0.157662		0.278271	0.0156329		0.221645	0.0632204
cg13844591	0.264589	0.0227207		0.202359	0.0905703		0.11957	0.306881		0.159527	0.183892
cg19257979	-0.0657654	0.577727		0.0813004	0.500307		0.155934	0.18157		0.148402	0.216789
cg26354173	0.11183	0.342824		0.284057	0.0163636		-0.0571629	0.626167		0.279849	0.018097
cg22389270	0.132356	0.260953		0.129349	0.282332		0.266029	0.0210593		0.152323	0.204752
cg09664474	0.0244783	0.835997		0.181441	0.129947		0.164146	0.159358		0.125306	0.297776
cg12850793	0.411648	0.00026864		0.21226	0.0755517		0.159183	0.172529		0.210149	0.0785744
cg22082800	0.0601837	0.610495		0.0879708	0.465688		0.066612	0.570158		0.135488	0.25992
cg22935501	-0.0661153	0.575701		0.217917	0.0679081		0.193054	0.0970224		0.291812	0.0135414
cg09072381	0.13406	0.254811		0.171822	0.15192		0.20811	0.0731825		0.0189086	0.875629
cg09542690	-0.168304	0.151742		0.0728895	0.54579		0.096155	0.411849		0.110408	0.35935
cg12867237	0.190751	0.103535		0.205862	0.0850094		-0.0200763	0.864253		0.238781	0.0449204
cg22114501	0.259666	0.0254715		0.192102	0.108508		0.43179	0.000109717		0.138965	0.247773
cg21755457	0.156648	0.182583		-0.0154046	0.898541		0.296331	0.00983825		0.0930048	0.440448
cg00713953	-0.0815986	0.489477		0.344909	0.00322297		0.188266	0.10576		-0.029229	0.808805
cg26433208	-0.00354053	0.976116		0.185506	0.121423		0.0302427	0.796739		0.128057	0.287208
cg05020252	0.17515	0.135539		0.116353	0.333899		0.0498556	0.671001		0.0909486	0.450664
cg01763636	0.358618	0.001704		0.3242	0.0058122		0.325608	0.00436361		0.20733	0.0827607
cg06755309	0.0654341	0.57965		0.0944956	0.433124		0.266822	0.0206645		-0.103167	0.391912
cg14547644	0.0426523	0.718229		0.0607361	0.614857		0.167484	0.150928		0.138449	0.249552
cg08828868	0.0398971	0.735741		0.259008	0.0291784		0.211334	0.0687467		-0.0168013	0.889397
cg22405558	0.227634	0.0511125		0.219759	0.0655582		0.341865	0.00268283		0.114027	0.343718
cg22225065	0.266761	0.0215904		0.19928	0.0956898		0.359548	0.00153414		0.0645763	0.592629
cg27577239	-0.111318	0.345054		0.283399	0.0166248		-0.050976	0.664047		0.0215465	0.858447
cg08650426	0.299561	0.00951728		0.117705	0.328271		0.232875	0.0443654		0.270932	0.0222942
cg24099592	-0.0868303	0.461964		0.0810338	0.501718		-0.0213289	0.855872		-0.199537	0.0952539
cg00319449	0.344875	0.00262009		0.402222	0.000506828		0.372991	0.000981634		0.213177	0.0742681
cg26682270	0.24898	0.0324232		0.230323	0.0533159		0.0255821	0.827536		0.38127	0.00103635
cg25598159	-0.0932726	0.429279		0.104725	0.384761		0.029572	0.801153		0.0924871	0.443008
cg25793692	-0.260234	0.0251401		0.222346	0.0623684		0.0303503	0.796032		-0.0389266	0.747225
cg14951488	0.188921	0.106952		-0.0176825	0.883635		0.0144271	0.902226		0.377502	0.00117283
cg04995826	0.0422711	0.720643		0.0565826	0.639294		0.280646	0.0147331		0.154784	0.197443
cg16326609	0.109865	0.351423		0.202575	0.0902187		0.0613186	0.601247		-0.0390764	0.746284
cg05662782	0.0186366	0.87477		0.187298	0.117802		0.0652454	0.578112		0.0942121	0.434511
cg06168319	0.0748519	0.526193		0.33272	0.00458194		0.235798	0.0416917		0.0832737	0.489929
cg19388996	-0.0438097	0.710915		0.114435	0.341982		0.172295	0.139371		0.219761	0.0655558
cg00439267	-0.0581388	0.622698		0.303718	0.0100273		0.256065	0.0265923		-0.102754	0.393819
cg12114049	-0.0154919	0.895771		0.329886	0.00496289		0.316173	0.00571989		0.124951	0.299156
cg20665002	-0.0630833	0.593371		0.0924465	0.443209		0.0475571	0.685354		0.287651	0.0149982
cg00188298	0.027764	0.814353		0.106403	0.377148		0.279707	0.0150835		0.0378374	0.75407
cg21037773	-0.0742988	0.529263		0.136185	0.257454		0.148061	0.204901		-0.0538367	0.655664
cg13803071	0.173152	0.140126		0.0835538	0.488464		-0.0241018	0.837375		0.0157006	0.896602
cg15465223	-0.0487515	0.679986		0.110499	0.358951		0.116188	0.320864		0.0917386	0.446723
cg10337027	-0.0663448	0.574373		0.21121	0.0770442		0.0194404	0.868514		-0.101283	0.400662
cg25863369	0.0136916	0.907827		-0.0390858	0.746225		0.143665	0.21882		-0.125532	0.296896
cg18874902	0.243328	0.0367025		0.255426	0.0315669		0.251299	0.0296457		0.200888	0.0929891
cg13099644	0.137681	0.242086		0.0571036	0.636207		0.0158041	0.892946		-0.095383	0.428797
cg02392575	0.0794647	0.500942		0.206008	0.0847833		0.128679	0.271219		0.13833	0.249961
cg05748691	0.138927	0.237807		0.258936	0.029225		0.197203	0.0899163		0.151224	0.208076
cg16727862	0.117313	0.319531		0.127045	0.291067		0.147328	0.207177		0.226502	0.0575086
cg04722977	0.184216	0.116139		0.152595	0.203935		0.0496872	0.672049		0.126449	0.293354
cg03511638	0.108045	0.35951		0.180466	0.132058		0.216637	0.0619215		0.0783616	0.515972
cg23965905	0.011309	0.923814		0.155614	0.195023		0.203572	0.0798133		0.0421342	0.727178
cg04530460	-0.124217	0.291675		0.186297	0.119814		0.156598	0.179696		-0.0874837	0.468171
cg13655563	0.227872	0.0508633		0.0746908	0.535883		0.321632	0.00489577		-0.0754026	0.531993
cg05179805	-0.00775087	0.947743		0.0616544	0.609509		0.263924	0.0221382		0.141658	0.238637
cg17458347	-0.0237169	0.841031		0.231939	0.0516198		0.170937	0.142565		-0.0874943	0.468117
cg02084325	-0.08974	0.447036		0.0387922	0.748068		0.219775	0.0581485		0.11053	0.358813
cg02673436	0.0269042	0.820004		0.198744	0.0966048		0.279359	0.015215		0.0211148	0.861254
cg00156964	0.23664	0.0423641		0.324822	0.00571339		0.328772	0.00397737		0.0843246	0.484448
cg25321703	-0.0406855	0.730715		0.209577	0.0794099		0.223367	0.0540617		-0.181503	0.129813
cg09015028	0.0547531	0.643125		0.260661	0.0281287		0.261123	0.0236467		0.0129813	0.914436
cg04275194	-0.184185	0.116202		0.286061	0.0155899		0.13731	0.240099		0.0362303	0.764207
cg26090554	0.140262	0.233285		-0.0151228	0.900387		0.154357	0.186081		-0.084596	0.483038
cg18095109	0.116496	0.322936		0.170496	0.155154		0.168994	0.147226		0.132704	0.26993
cg25953504	-0.122029	0.300325		0.082957	0.491587		0.166221	0.154079		0.0879193	0.46595
cg03012115	-0.0271826	0.818173		0.141934	0.237714		0.10411	0.374061		0.0406384	0.736504
cg11299207	0.141616	0.228758		0.122776	0.307712		-0.0510276	0.663727		0.0388977	0.747405
cg07446740	0.073114	0.535869		0.221753	0.0630885		0.0986624	0.399705		-0.0323704	0.78871
cg24438687	0.0668664	0.571361		0.165171	0.168658		0.3933	0.000481803		0.14745	0.219783
cg18706879	-0.0588053	0.618709		0.086874	0.471289		0.243099	0.0355902		0.000610696	0.995967
cg19110795	0.155271	0.186509		0.160627	0.180848		0.153939	0.187292		0.137313	0.253494
cg09499414	0.187938	0.108823		0.0941142	0.434991		0.171475	0.141293		0.120804	0.315607
cg25410842	0.154785	0.187906		0.265271	0.0253678		0.362212	0.00140639		0.128557	0.285315
cg23940655	0.048218	0.683301		0.341018	0.00361151		0.184887	0.112286		0.102525	0.394881
cg06036110	0.0416671	0.724474		0.0648498	0.591059		0.216714	0.0618271		-0.0127033	0.916261
cg20420791	0.322001	0.00514632		0.346677	0.00305909		0.117327	0.316111		0.0386912	0.748702
cg11544529	0.22614	0.0526983		0.0911381	0.449717		0.136611	0.242524		0.0390361	0.746537
cg14330119	0.189446	0.105963		0.272359	0.0215715		0.284072	0.0135139		0.130691	0.277328
cg23354014	0.018674	0.874521		0.153351	0.201675		0.207406	0.074182		0.029184	0.809094
cg07674535	0.221937	0.0573743		0.291797	0.0135464		0.276692	0.016257		0.0580856	0.630405
cg17168242	0.134761	0.252313		0.299777	0.0110905		0.0709395	0.545313		0.236763	0.0468172
cg01877301	0.0495209	0.675216		0.10908	0.365194		0.140246	0.230098		0.106672	0.375937
cg13683934	-0.0266149	0.821908		-0.148179	0.217487		0.0176041	0.880838		0.026798	0.824442
cg02115904	-0.059308	0.615707		0.279557	0.0182227		0.172843	0.138098		0.00755393	0.950147
cg23283234	0.0214394	0.856125		0.185958	0.120501		0.345416	0.00240411		0.245467	0.0390831
cg03954861	0.13477	0.25228		0.237227	0.0463749		0.0940411	0.422251		0.233513	0.0500102
cg26573518	0.187449	0.109763		0.164402	0.170678		0.307168	0.00734881		0.1105	0.358947
cg26954736	0.115756	0.326039		0.0769238	0.523726		0.142559	0.222425		0.178468	0.136464
cg15322963	0.181335	0.122057		0.203672	0.0884535		0.151295	0.195073		0.168273	0.160691
cg12694021	-0.182874	0.118868		0.13296	0.268999		-0.00648	0.955998		0.154697	0.197699
cg17696629	0.0266333	0.821786		0.168602	0.159862		0.187933	0.106391		0.0659889	0.584544
cg08940762	0.11554	0.326948		0.152622	0.203853		0.219298	0.0587098		-0.00572652	0.962197
cg04677326	0.227788	0.0509517		0.267512	0.0241107		0.363414	0.00135192		0.350488	0.00273081
cg19633962	0.00409427	0.972382		0.0732497	0.543802		0.294967	0.0101988		-0.066989	0.578851
cg06013735	-0.028014	0.812712		0.299042	0.0112993		0.231441	0.0457284		-0.284029	0.0163747
cg14843772	-0.0700794	0.552972		0.259406	0.0289227		0.164246	0.159099		-0.0716215	0.552817
cg19310307	0.150167	0.201585		-0.0157289	0.896416		0.251695	0.0293813		0.0640601	0.595596
cg06529134	0.219526	0.0602069		0.0379504	0.753359		0.0923161	0.430851		-0.116558	0.333039
cg20319877	-0.110909	0.346837		0.106929	0.374782		0.283823	0.0135996		0.237007	0.0465846
cg26660754	0.0765236	0.516969		0.157022	0.190964		0.142908	0.221284		0.0949265	0.43102
cg27359972	0.161283	0.169815		0.315056	0.00744818		0.237661	0.0400581		0.227983	0.0558519
cg16094511	0.0078527	0.947057		0.110818	0.357554		-0.084866	0.469112		0.119184	0.322187
cg06508445	0.0147864	0.900493		0.107216	0.373494		0.128648	0.271335		0.103632	0.389766
cg24638235	0.212006	0.0697754		0.0794899	0.509928		0.158391	0.1747		0.0140592	0.907361
cg17722319	0.0909449	0.440934		0.213449	0.0738916		0.304754	0.0078494		0.0329847	0.784796
cg11827907	0.176583	0.132321		0.0405954	0.736773		0.099046	0.397866		0.142629	0.235402
cg21889116	-0.0118729	0.920028		0.0593788	0.622799		0.286328	0.0127596		0.131328	0.27497
cg19087463	0.0213854	0.856483		0.235607	0.0479328		0.0504948	0.66703		-0.0844068	0.484021
cg02635607	0.239833	0.0395771		0.205812	0.0850858		0.130958	0.262752		0.144255	0.230049
cg15395329	0.207293	0.0763704		0.112008	0.352383		0.141761	0.225052		-0.0103833	0.931513
cg18375421	0.220899	0.0585805		0.0292515	0.808661		0.0393273	0.73763		0.0438053	0.716805
cg04822973	-0.130458	0.267914		0.196552	0.100414		0.133884	0.252142		0.105219	0.382507
cg13963729	0.18015	0.124558		0.222538	0.0621367		0.185639	0.110807		0.036402	0.763121
cg00349943	-0.0944846	0.42328		0.00665958	0.956043		-0.0404022	0.730728		-0.00318096	0.978996
cg16385237	0.322017	0.00514401		0.1316	0.27397		0.267397	0.0203824		0.103446	0.390623
cg22496377	0.191481	0.102196		0.0649664	0.590391		0.0569717	0.627324		-0.00978053	0.935481
cg19972858	-0.0940152	0.425598		0.207873	0.0819401		0.176417	0.130012		-0.0752806	0.532659
cg07903316	-0.120184	0.307747		0.258078	0.0297833		0.296802	0.00971647		0.172389	0.150554
cg23507025	0.162811	0.165754		0.155134	0.19642		0.158603	0.174119		0.051283	0.671035
cg17000714	0.116365	0.323481		0.0629652	0.60191		0.304158	0.00797763		0.146453	0.222953
cg00375448	0.124416	0.290897		0.1479	0.218363		0.0962537	0.411367		0.156172	0.193405
cg19518963	-0.148369	0.207098		0.127494	0.289352		0.0884207	0.450631		0.0238863	0.84326
cg20575848	-0.0591972	0.616369		-0.0491813	0.683788		0.0718177	0.540336		-0.0156199	0.89713
cg18865566	-0.198572	0.0898798		0.320657	0.00640417		0.227663	0.0494859		0.0450067	0.709379
cg00210204	-0.0930906	0.430184		0.154948	0.196964		0.196353	0.0913367		0.0408682	0.735069
cg16377327	-0.00893276	0.939788		0.0171383	0.887193		0.0610771	0.602683		0.0278081	0.817936
cg20238978	-0.00743429	0.949875		0.113824	0.344584		0.155035	0.184134		0.107222	0.373466
cg15874062	0.0626218	0.596082		0.0329505	0.785013		0.188057	0.106154		0.0488958	0.685527
cg17277821	0.16093	0.170764		0.242858	0.0412812		0.308505	0.00708366		0.0613557	0.611247
cg07152460	-0.0607632	0.607055		0.111827	0.353169		0.232415	0.0447997		-0.111949	0.35264
cg17903428	0.0662986	0.57464		0.32058	0.00641758		0.0196962	0.866799		0.0211437	0.861066
cg07714600	0.0408692	0.729546		0.0461736	0.702191		0.134713	0.249191		-0.0690228	0.567352
cg27426082	-0.0561878	0.634436		0.0215108	0.858679		0.0066392	0.954918		-0.0510865	0.672224
cg27172893	0.0249032	0.833191		0.199926	0.0945985		0.183639	0.114774		0.142934	0.234392
cg10469152	-0.224161	0.0548593		0.0649989	0.590205		0.214206	0.0649784		-0.116596	0.332881
cg19279432	0.134056	0.254825		0.139228	0.246871		0.0113602	0.922938		-0.118488	0.325042
cg17162475	0.210545	0.0717692		0.0562563	0.64123		0.169742	0.145418		0.102679	0.394164
cg02524277	-0.0181971	0.877701		0.278554	0.0186608		0.30662	0.00745989		0.0633447	0.599719
cg13558061	0.127028	0.280807		0.0312916	0.795596		0.253263	0.0283537		0.168806	0.159352
cg27338957	0.220283	0.0593051		0.156074	0.193689		-0.0339368	0.772545		-0.0246372	0.838398
cg00039505	0.232499	0.0462189		0.311046	0.00828479		0.26838	0.0199075		-0.0385383	0.749663
cg24736543	-0.0866994	0.462642		0.0906306	0.452255		0.195374	0.0929958		-0.110274	0.359935
cg19696329	-0.0745377	0.527936		0.216006	0.070418		0.207753	0.0736877		0.0518962	0.667331
cg11206312	0.29384	0.0110524		0.0460813	0.702759		0.0875164	0.455294		0.121886	0.311259
cg23261491	-0.171151	0.144838		0.159327	0.184448		0.124731	0.286322		0.260214	0.0284096
cg19861110	0.151971	0.19616		0.320933	0.00635615		0.139699	0.231938		0.225088	0.0591263
cg08699355	0.152459	0.194711		0.130389	0.27845		0.148121	0.204717		0.0534126	0.658207
cg02980033	-0.00995339	0.932924		0.28349	0.0165887		0.265752	0.0211985		-0.0645165	0.592972
cg13906049	0.257313	0.0268826		0.185566	0.121299		-0.00110261	0.992509		0.0774856	0.52069
cg04748673	0.161952	0.168029		0.103743	0.389256		0.13171	0.259998		0.119348	0.321519
cg19243391	0.322602	0.00505903		0.3253	0.00563855		0.274005	0.0173682		0.153383	0.201581
cg10348756	-0.0463732	0.694809		0.0354433	0.769184		0.18842	0.10547		-0.12862	0.285076
cg24791862	0.170871	0.145506		0.0330712	0.784245		0.0670229	0.567776		0.220948	0.0640758
cg12187567	0.253285	0.0294517		0.497039	1.04e-05		0.285599	0.0129994		-0.0855756	0.477966
cg17842068	0.0686863	0.56091		0.0786772	0.514278		0.232601	0.044624		-0.0177548	0.883163
cg09318375	0.194402	0.0969727		0.0767553	0.524639		0.161137	0.167251		-0.0566643	0.638809
cg26635845	0.130945	0.266117		0.296816	0.0119525		0.19369	0.0959043		0.119554	0.320677
cg21286626	0.00715713	0.951741		0.0560887	0.642226		0.170671	0.143195		-0.110429	0.359255
cg02768875	0.0577749	0.62488		0.212833	0.0747476		0.381814	0.000724617		0.0801686	0.506311
cg27643919	0.01218	0.917966		0.054904	0.649281		0.0821448	0.483533		0.0367444	0.760959
cg06979645	-0.00321447	0.978315		0.116363	0.333854		0.269878	0.0192019		0.0466567	0.699224
cg16724696	0.0235745	0.841973		0.0361817	0.764513		0.20143	0.0831045		0.057649	0.632982
cg13823403	0.0517186	0.661662		-0.0314529	0.794565		0.271452	0.0184841		0.0822061	0.495529
cg26827058	0.173924	0.13834		-0.196077	0.101256		0.125419	0.28365		0.0245552	0.838929
cg09808343	-0.0192013	0.871008		0.181964	0.128824		0.178488	0.125492		-0.0562855	0.641057
cg02694676	0.172389	0.141908		0.0378412	0.754046		0.0203152	0.862653		0.127513	0.28928
cg26510017	0.0728281	0.537469		-0.0653224	0.588353		-0.0074379	0.949501		0.0708874	0.556905
cg08854169	-0.119375	0.311035		-0.0549854	0.648795		0.139124	0.233883		-0.184132	0.124254
cg07134367	0.197775	0.091202		-0.0285091	0.813428		0.157167	0.178099		0.0624401	0.60495
cg22332388	-0.23157	0.0471226		0.128415	0.285854		0.187264	0.107665		0.0488332	0.685909
cg18474152	0.0533685	0.651557		0.180742	0.131458		-0.0211349	0.857169		-0.0647645	0.591549
cg16907669	0.0251674	0.831447		-0.0518776	0.667444		-0.130386	0.264859		0.0562482	0.641278

[truncated: 3 more sheets: Suppl Fig 2, Suppl Table 7, Suppl Table 8]
